# Supplementary material for: scPER: A Rigorous Computational Approach to Determine Cellular Subtypes in Tumors Aligned With Cancer Phenotypes From Total RNA Sequencing
Source: Adv Sci (Weinh). 2025 Nov 27;13(8):e14502. doi: 10.1002/advs.202514502 (PMC12884779; doi:10.1002/advs.202514502)
Supplement: Supplementary file 2 — Supporting Information [file ADVS-13-e14502-s006.xlsx]

## Sheet: Flow proportions
Table S1	Proportions of bulk PBMC samples
sample	Bcells	Monocytes	DCs	NK	T.cells
2_D0	11.58	12.14	0.81	16.469	55.4
4_D0	8	11.27	0.82	32.8	42
5_D0	4.24	20.45	0.83	22.2	47.6
6_D0	6.47	16.62	1.27	19.43	52.2
8_D0	18.48	9.48	1.12	9.847	56.1
10_D0	17.18	12.15	1.53	15	50.3
11_D0	14.25	13.46	1.21	8.86	52.9
12_D0	9.78	21.4	0.53	3.873	56.7
13_D0	10.71	26.76	1.89	8.805	48.33
14_D0	6.46	17.21	1.15	18.56	51.1
15_D0	17.04	14.64	0.81	14.66	48
19_D0	8.35	17.33	1.01	47.38	22
20_D0	6.96	13.17	1.06	25.595	48.6
23_D0	12.14	12.11	1.07	10.357	56.7
24_D0	17.56	15.59	1.01	3.989	57.67
27_D0	7.83	18.27	0.95	9.713	57.9
29_D0	7.06	20.21	1.09	10.827	56.2
31_D0	6.2	10.84	0.87	17.229	58.3
32_D0	13.65	16.17	1.28	11.791	52.1
33_D0	5.83	13.04	1.14	28.64	41.8
35_D0	10.83	11.78	0.94	23.69	48.4
36_D0	9.74	24.09	0.87	13.26	45.7
38_D0	12.83	14.24	1.33	16.94	43.5
39_D0	9.08	19.42	1.5	20.782	43.6
40_D0	8.5	12.16	1.24	12.83	62.2
42_D0	6.16	16.32	1.05	20.465	51.7
44_D0	10.35	24.51	1.33	21.5	38.8
45_D0	8.19	19.66	1.37	11.847	52.4
46_D0	10.43	15.81	1.15	26.63	42
48_D0	14.54	14.53	1.1	24.785	42.1
49_D0	8.8	13.77	1.16	31.75	36.6
50_D0	10.53	14.38	0.85	8.791	58
51_D0	12.71	12.26	1.17	10.637	58.5
52_D0	16.75	11.53	0.95	4.358	60
53_D0	12.76	12.55	0.96	6.174	59.3
54_D0	14.97	10.22	0.72	10.09	59.2
55_D0	19.19	15.52	1.18	5.827	48.9
56_D0	7.23	16.37	1.02	21.01	42.9
57_D0	12.45	11.23	1.41	7.803	56.3
58_D0	6.24	21.18	1.09	8.339	55.8
59_D0	9.89	12.77	1.17	23.456	47.1
60_D0	8.02	10.23	0.95	16.38	58.7
62_D0	11.68	10.26	0.62	14.932	53.8
63_D0	17.27	13.1	0.97	17.12	44.2
64_D0	12.62	18.31	1.4	21.17	42.9
67_D0	7.23	15.95	0.98	17.55	53.5
68_D0	11.48	25.59	1.88	6.81544	47.6
69_D0	12.74	9.95	0.75	11.634	55.1
70_D0	11.24	22.5	1.4	5.133	50.9
71_D0	6.68	17.71	1.26	19.11	48.3
73_D0	8.1	15.3	1.62	3.945	55.7
74_D0	11.81	13.28	1.06	9.073	57.1
75_D0	13.81	15.19	0.98	5.063	58.7
76_D0	9.84	9.48	0.6	13.73	59.8
77_D0	12.21	20.61	1.52	7.643	53.6
78_D0	13.65	29.28	1.68	5.959	35.1
79_D0	10.31	22.68	1.56	6.127	50.7
80_D0	10.61	10.77	0.91	9.069	62.6
81_D0	7.71	14.41	1.07	5.414	64.7
83_D0	12.07	11.3	1.08	4.034	59.6
84_D0	5.96	12.41	1.25	20.129	52.8
85_D0	12.22	15.91	1.3	13.954	51.4
86_D0	13.12	11.74	1.71	10.522	53.9
87_D0	11.32	17.92	1.31	21.74	37.9
90_D0	10.93	21.2	1.41	17.8	45.2
91_D0	12.65	16.12	1.34	16.069	48.5
92_D0	8.13	22.7	0.59	17.29	43.7
93_D0	9.66	19	1.19	12.844	48.9
94_D0	18.4	19.27	2.18	17.368	39.84
95_D0	1.31	4.69	1.45	37.112	52.2
96_D0	5.28	16.45	0.99	29.51	44.7
99_D0	7.94	18.88	1.06	18.03	49.2
100_D0	8.18	15.26	1.41	25.21	42.4
102_D0	2.3	21.3	1.02	16.972	49.5
104_D0	7.4	23.3	1.04	17.06	45.7
105_D0	7.63	24.51	1.31	13.564	45.3
107_D0	11.69	18.48	1.76	10.83	51.8
108_D0	11.27	11.36	1.03	9.854	56.2
116_D0	7.14	24.91	1.72	19.955	42.1
118_D0	9.13	15.03	1.1	13.455	56.5
119_D0	8.68	13.14	1.47	20.323	49.9
122_D0	5.9	20.85	1.04	10.346	48.7
123_D0	15.06	22.01	1.05	10.158	42.4
124_D0	11.62	11.98	0.89	14.47	56.9
125_D0	11.57	24.77	0.98	5.973	43.2
126_D0	9.37	15.46	0.77	7.043	61.7
128_D0	17.33	22.43	0.77	5.737	48.2
129_D0	10.17	17.91	1.07	13.219	47.4
132_D0	6.71	16.75	1.1	30.81	39.6
135_D0	11.42	12.97	1	13.235	57.1
136_D0	12.23	13.23	1.5	24.573	42.9
137_D0	11.78	19.68	1.13	10.565	50.6
138_D0	8.81	26.83	1.63	11.622	45.8
139_D0	10.55	13.59	1.36	9.734	61.1
142_D0	8.17	19.86	1.1	8.75	55.5
143_D0	11.04	13.56	1.17	12.565	57.2
144_D0	14.6	19.51	1.13	7.47	46.5
145_D0	10.41	27.34	0.95	24.7	33.15
146_D0	8.65	14.83	1.24	9.35	55.2
147_D0	7.03	24.97	1.37	6.98	54
149_D0	8.89	13.38	1.49	23.519	47.9
150_D0	10.6	15.17	1.06	21.44	47.2
152_D0	10.51	15.51	0.74	24.447	39.5
153_D0	5.26	20.83	0.99	14.588	52.1
154_D0	9.26	16.54	0.86	11.31	57.7
155_D0	14.47	21.77	1.43	14.33	40.17
160_D0	11.54	13.06	0.82	28.353	42.4
161_D0	8.21	15.69	0.77	10.368	58.6
165_D0	8.58	19.27	1.22	35.33	32.43
167_D0	9.91	15.1	1.09	11.41	58.6
168_D0	8.82	20.45	0.96	12.04	53.9
169_D0	9.79	23.15	1.38	5.372	48.6
170_D0	10.35	12.68	1.03	16.791	55.9
171_D0	5.28	22.75	1.46	14.41	43.3
172_D0	7.71	14.91	0.84	18.79	51.5
173_D0	6.73	14.99	0.91	9.629	63.8
174_D0	8.91	14.31	1.02	7.95759	62.4
175_D0	6.66	14.16	1.41	23.251	47.6
179_D0	8.49	17.91	1.03	25.39	42.2
181_D0	3.8	13.5	0.79	12.935	64.8
182_D0	10.59	13.58	1.45	28.37	41.2
183_D0	8.02	16.48	1.48	20.83	50.2
184_D0	9.07	16.93	0.71	18.957	49.1
186_D0	11.69	15.5	1.41	38.47	25.22
187_D0	8.83	9.57	0.88	22.68	54.4
189_D0	17.7	16.74	0.91	17.834	42.99
190_D0	10.36	13.42	1.23	19.858	48.9
191_D0	11.25	16.5	0.92	21.493	41.69
194_D0	9.73	15.58	1.68	17.853	48.3
195_D0	6.69	20.49	1.42	13.977	50.7
196_D0	11.06	10.26	0.81	21.465	51.9
197_D0	12.36	17.5	0.72	11.073	48.3
199_D0	8.21	18.79	1.06	12.943	53.2
200_D0	10.15	11.96	0.91	19.88	53.9
201_D0	13.85	9.81	0.75	27.27	44.7
202_D0	8.74	16.91	0.94	16.94	52.4
203_D0	9.09	10.98	1.03	15.83	52.6
204_D0	9.26	10.79	0.83	21.78	53.8
205_D0	9.39	19.97	0.86	12.839	52.9
206_D0	11.48	14.22	1.06	10.04	60.3
208_D0	8.96	14.86	1.28	25.355	42.4
209_D0	6.49	16.83	1.44	11.63	56.8
210_D0	6.37	19.64	0.97	18.883	50.35
213_D0	8.07	18.37	0.9	13.01	54.3
214_D0	2.61	18.76	0.76	15.85	58.1
215_D0	6.58	18.2	0.71	8.1	61.3
217_D0	4.76	16.75	1.31	32.46	35.6
218_D0	7.07	11.3	0.65	15.442	60.3
219_D0	11.36	13.51	1.17	26.356	43.5
222_D0	6.49	15.14	1.07	30.588	42.55
223_D0	6.34	10.5	0.81	10.42	63.7
225_D0	11.65	16.0067	1.16	3.047	61.3
226_D0	10.88	13.99	0.53	14.298	54.4
228_D0	8.06	9.57	0.85	21.354	48.2
230_D0	12.7	18.1	0.85	16.456	45.76
231_D0	10.05	19.08	1.09	30.645	32.8
232_D0	15.2	27.64	1.14	10.316	40.3
233_D0	6.12	6.69	0.56	11.143	70.6
234_D0	8.45	12.62	0.61	28.57	45.3
236_D0	9.24	18.36	1.01	6.354	60.8
237_D0	11.29	18.35	0.83	6.868	56.3
238_D0	10.88	10.9	0.82	4.966	68.3
239_D0	13.08	16.38	0.69	14.16	50.7
240_D0	10.09	17.68	0.78	21.719	44.4
