# Supplementary material for: scPER: A Rigorous Computational Approach to Determine Cellular Subtypes in Tumors Aligned With Cancer Phenotypes From Total RNA Sequencing
Source: Adv Sci (Weinh). 2025 Nov 27;13(8):e14502. doi: 10.1002/advs.202514502 (PMC12884779; doi:10.1002/advs.202514502)
Supplement: Supplementary file 3 — Supporting Information [file ADVS-13-e14502-s005.xlsx]

## Sheet: Sheet1
PBMC benchmark(related to Fig.2)	scPER	CIBERSORTx	BayesPrism	Scaden	MuSiC	SCDC	Deside	ReCIDE
PCC	0.64	0.37	0.31	0.09	0.21	0.13	0.57	0.28
MSE	0.03	0.08	0.05	0.06	0.07	0.07	0.21	0.06
mAD	0.13	0.19	0.17	0.19	0.21	0.21	0.2	0.18
Cross-datasets benchmark (related to Fig. 3)	scPER	CIBERSORTx	BayesPrism	Scaden
PCC	0.8	0.13	0.58	0.38
MSE	0.007	0.021	0.046	0.008
mAD	0.07	0.12	0.17	0.07
Cross-tissue benchmark (related to Fig. 4)	scPER	CIBERSORTx	BayesPrism	Scaden
PCC	0.81	0.63	0.68	0.46
MSE	0.02	0.06	0.03	0.05
mAD	0.1	0.23	0.13	0.15
