# Supplementary material for: scPER: A Rigorous Computational Approach to Determine Cellular Subtypes in Tumors Aligned With Cancer Phenotypes From Total RNA Sequencing
Source: Adv Sci (Weinh). 2025 Nov 27;13(8):e14502. doi: 10.1002/advs.202514502 (PMC12884779; doi:10.1002/advs.202514502)
Supplement: Supplementary file 4 — Supporting Information [file ADVS-13-e14502-s002.xlsx]

## Sheet: Sheet1
Table S2	Mutual information score of different cell types
Cell type	MI score
CD4Tconv	0.174285
Mono/Macro	0.110509
DC	0.106868
NK	0.10212
B	0.08364
Plasma	0.061205
CD8T	0.046985
Treg	0.035088
CD8Tex	0.027446
Tprolif	0.025525
Fibroblasts	0
