# Supplementary material for: scPER: A Rigorous Computational Approach to Determine Cellular Subtypes in Tumors Aligned With Cancer Phenotypes From Total RNA Sequencing
Source: Adv Sci (Weinh). 2025 Nov 27;13(8):e14502. doi: 10.1002/advs.202514502 (PMC12884779; doi:10.1002/advs.202514502)
Supplement: Supplementary file 5 — Supporting Information [file ADVS-13-e14502-s003.csv]

Table S3	Marker genes of all cell types in Fig. 5A
gene	p_val	avg_log2FC	pct.1	pct.2	p_val_adj	cluster	gene
CCL5	0	1.190012255	0.807	0.258	0	CD8Tex	CCL5
NKG7	0	1.181535127	0.631	0.097	0	CD8Tex	NKG7
IL32	0	1.020767249	0.696	0.179	0	CD8Tex	IL32
CST7	0	0.926701298	0.54	0.106	0	CD8Tex	CST7
PRF1	0	0.885104468	0.453	0.076	0	CD8Tex	PRF1
CD8A	0	0.878666247	0.467	0.087	0	CD8Tex	CD8A
GZMA	0	0.874249152	0.542	0.131	0	CD8Tex	GZMA
TRBC2	0	0.855604657	0.684	0.24	0	CD8Tex	TRBC2
CD2	0	0.843217661	0.653	0.212	0	CD8Tex	CD2
IL2RB	0	0.814558981	0.444	0.076	0	CD8Tex	IL2RB
GNLY	0	0.790460752	0.313	0.08	0	CD8Tex	GNLY
TIGIT	0	0.788393916	0.385	0.049	0	CD8Tex	TIGIT
GZMB	0	0.767872875	0.426	0.112	0	CD8Tex	GZMB
CD7	0	0.763656675	0.423	0.076	0	CD8Tex	CD7
CD3D	0	0.753268825	0.526	0.151	0	CD8Tex	CD3D
LAG3	0	0.720106755	0.365	0.078	0	CD8Tex	LAG3
KLRD1	0	0.699144992	0.311	0.033	0	CD8Tex	KLRD1
CXCL13	0	0.659427561	0.257	0.032	0	CD8Tex	CXCL13
CTSW	0	0.648665596	0.312	0.039	0	CD8Tex	CTSW
GZMH	0	0.640695797	0.308	0.061	0	CD8Tex	GZMH
KLRK1	0	0.632877273	0.317	0.052	0	CD8Tex	KLRK1
CD3G	0	0.609568732	0.408	0.12	0	CD8Tex	CD3G
CD3E	0	0.587371235	0.412	0.113	0	CD8Tex	CD3E
ETS1	0	0.566724798	0.568	0.282	0	CD8Tex	ETS1
ITM2A	0	0.564975519	0.308	0.075	0	CD8Tex	ITM2A
ID2	0	0.534803136	0.479	0.236	0	CD8Tex	ID2
APOBEC3G	0	0.528365138	0.386	0.157	0	CD8Tex	APOBEC3G
FYN	0	0.523617388	0.363	0.129	0	CD8Tex	FYN
PRKCH	0	0.52103694	0.307	0.083	0	CD8Tex	PRKCH
CCND2	0	0.519571909	0.391	0.179	0	CD8Tex	CCND2
IFITM1	0	0.508139825	0.742	0.463	0	CD8Tex	IFITM1
SYNE2	0	0.503818305	0.343	0.14	0	CD8Tex	SYNE2
LCK	0	0.493225665	0.327	0.096	0	CD8Tex	LCK
CD27	0	0.470612925	0.321	0.127	0	CD8Tex	CD27
IL2RG	0	0.464389892	0.469	0.25	0	CD8Tex	IL2RG
HCST	0	0.461394908	0.52	0.307	0	CD8Tex	HCST
RARRES3	0	0.447851004	0.359	0.165	0	CD8Tex	RARRES3
DUSP2	0	0.438383077	0.25	0.075	0	CD8Tex	DUSP2
GBP5	0	0.431220439	0.379	0.189	0	CD8Tex	GBP5
CD96	0	0.428610069	0.282	0.091	0	CD8Tex	CD96
RAB27A	0	0.414151295	0.262	0.101	0	CD8Tex	RAB27A
ITGAL	0	0.413392082	0.309	0.134	0	CD8Tex	ITGAL
PTPRCAP	0	0.401686753	0.429	0.223	0	CD8Tex	PTPRCAP
EVL	0	0.391127507	0.43	0.253	0	CD8Tex	EVL
CRIP1	0	0.385597029	0.487	0.309	0	CD8Tex	CRIP1
APOBEC3C	0	0.381465113	0.407	0.255	0	CD8Tex	APOBEC3C
RUNX3	7.90505033345994e-323	0.366494789	0.308	0.159	1.86235080805983e-318	CD8Tex	RUNX3
LYST	7.93469427221042e-321	0.360546521	0.264	0.126	1.86933462359005e-316	CD8Tex	LYST
SLFN5	3.10327572809345e-318	0.399529641	0.379	0.198	7.31100728781537e-314	CD8Tex	SLFN5
PRDM1	1.20701472443131e-317	0.352623912	0.255	0.125	2.84360598928773e-313	CD8Tex	PRDM1
SPOCK2	8.40E-306	0.390848617	0.309	0.141	1.98E-301	CD8Tex	SPOCK2
GBP2	6.04E-304	0.3555735	0.362	0.221	1.42E-299	CD8Tex	GBP2
SPN	9.31E-304	0.363383228	0.297	0.147	2.19E-299	CD8Tex	SPN
RGS1	8.89E-303	0.404782952	0.431	0.255	2.09E-298	CD8Tex	RGS1
SOD1	1.59E-281	0.293273507	0.343	0.237	3.74E-277	CD8Tex	SOD1
HLA-F	3.63E-272	0.276932244	0.459	0.348	8.56E-268	CD8Tex	HLA-F
SLA	2.52E-270	0.329983756	0.323	0.194	5.94E-266	CD8Tex	SLA
LCP2	2.85E-258	0.324272194	0.349	0.208	6.72E-254	CD8Tex	LCP2
ARL4C	2.97E-249	0.33213231	0.39	0.254	7.00E-245	CD8Tex	ARL4C
AKNA	1.90E-242	0.320769188	0.334	0.196	4.47E-238	CD8Tex	AKNA
WIPF1	7.60E-232	0.262817862	0.491	0.384	1.79E-227	CD8Tex	WIPF1
PPP2R5C	2.37E-228	0.266235644	0.307	0.209	5.59E-224	CD8Tex	PPP2R5C
LASP1	2.37E-223	0.250244097	0.3	0.209	5.58E-219	CD8Tex	LASP1
CORO1A	1.28E-219	0.279228633	0.432	0.308	3.01E-215	CD8Tex	CORO1A
RASSF5	5.59E-207	0.274168623	0.302	0.195	1.32E-202	CD8Tex	RASSF5
ADGRE5	3.98E-201	0.261729082	0.304	0.206	9.37E-197	CD8Tex	ADGRE5
HMGB2	1.83E-173	0.258895055	0.26	0.172	4.32E-169	CD8Tex	HMGB2
GIMAP7	3.49E-141	0.267070746	0.304	0.189	8.22E-137	CD8Tex	GIMAP7
IL7R	0	1.078766892	0.624	0.136	0	CD4Tconv	IL7R
TCF7	0	0.802920861	0.39	0.051	0	CD4Tconv	TCF7
RPL3	0	0.453536179	0.613	0.408	0	CD4Tconv	RPL3
AP001324.1	0	0.437273344	0.727	0.513	0	CD4Tconv	AP001324.1
RPS27	0	0.402745069	0.836	0.645	0	CD4Tconv	RPS27
RPL10	0	0.3956834	0.853	0.681	0	CD4Tconv	RPL10
RPS27AP16	0	0.394635252	0.758	0.583	0	CD4Tconv	RPS27AP16
AC005912.1	0	0.382858438	0.96	0.817	0	CD4Tconv	AC005912.1
RPL13A	0	0.363248507	0.868	0.716	0	CD4Tconv	RPL13A
RPL13P12	0	0.357916119	0.809	0.649	0	CD4Tconv	RPL13P12
SNORD100	0	0.350953994	0.707	0.575	0	CD4Tconv	SNORD100
RPS25	0	0.337014298	0.915	0.794	0	CD4Tconv	RPS25
RPL10P16	0	0.335508267	0.865	0.728	0	CD4Tconv	RPL10P16
AC073861.1	0	0.333613859	0.886	0.751	0	CD4Tconv	AC073861.1
AC138811.2	0	0.318076506	0.927	0.805	0	CD4Tconv	AC138811.2
SNORA52	0	0.29416107	0.931	0.831	0	CD4Tconv	SNORA52
RPS18	0	0.280122142	0.97	0.893	0	CD4Tconv	RPS18
RPS3	0	0.261752213	0.934	0.853	0	CD4Tconv	RPS3
RPL9P3	3.70549234380935e-322	0.301098734	0.813	0.691	8.72976941278045e-318	CD4Tconv	RPL9P3
RPL23AP42	3.05E-308	0.268916235	0.922	0.815	7.20E-304	CD4Tconv	RPL23AP42
AC136632.1	5.71E-307	0.372665185	0.692	0.516	1.35E-302	CD4Tconv	AC136632.1
RPL10P3	1.08E-292	0.286664392	0.856	0.73	2.55E-288	CD4Tconv	RPL10P3
RPL39P3	3.18E-287	0.364886703	0.696	0.524	7.48E-283	CD4Tconv	RPL39P3
RPS3AP26	3.38E-261	0.359565344	0.571	0.406	7.96E-257	CD4Tconv	RPS3AP26
RPL26P19	3.26E-260	0.348243296	0.654	0.491	7.69E-256	CD4Tconv	RPL26P19
AL136454.1	2.82E-256	0.41240916	0.452	0.264	6.64E-252	CD4Tconv	AL136454.1
RPSA	1.93E-253	0.34688743	0.739	0.571	4.56E-249	CD4Tconv	RPSA
RPL34P18	1.05E-249	0.389512865	0.504	0.318	2.48E-245	CD4Tconv	RPL34P18
RPS10	1.59E-244	0.349703996	0.563	0.407	3.74E-240	CD4Tconv	RPS10
RPL10P9	3.30E-240	0.382239859	0.479	0.304	7.77E-236	CD4Tconv	RPL10P9
RPS3A	1.10E-238	0.370984357	0.486	0.319	2.59E-234	CD4Tconv	RPS3A
RPL3P4	5.63E-236	0.28016325	0.781	0.659	1.33E-231	CD4Tconv	RPL3P4
RPS3AP5	6.67E-234	0.376738093	0.436	0.264	1.57E-229	CD4Tconv	RPS3AP5
AL161787.1	1.12E-233	0.367160056	0.564	0.388	2.64E-229	CD4Tconv	AL161787.1
RPL17	4.90E-233	0.352001852	0.598	0.434	1.15E-228	CD4Tconv	RPL17
AL049873.1	2.70E-216	0.324443007	0.582	0.432	6.37E-212	CD4Tconv	AL049873.1
RPL18AP3	6.05E-214	0.305001447	0.653	0.515	1.42E-209	CD4Tconv	RPL18AP3
AC012618.1	1.51E-212	0.300610887	0.699	0.557	3.57E-208	CD4Tconv	AC012618.1
RPL4	8.22E-211	0.250664586	0.817	0.715	1.94E-206	CD4Tconv	RPL4
RPL23AP65	1.53E-205	0.330387157	0.627	0.466	3.59E-201	CD4Tconv	RPL23AP65
TRBC21	2.50E-203	0.418295774	0.661	0.401	5.89E-199	CD4Tconv	TRBC2
AL590867.2	7.46E-202	0.362284579	0.465	0.299	1.76E-197	CD4Tconv	AL590867.2
RPL10A	4.97E-201	0.256255651	0.811	0.705	1.17E-196	CD4Tconv	RPL10A
SPOCK21	1.55E-200	0.459346105	0.414	0.186	3.66E-196	CD4Tconv	SPOCK2
ZFP36L2	9.96E-187	0.392539028	0.569	0.389	2.35E-182	CD4Tconv	ZFP36L2
RPL18A	9.91E-186	0.319627079	0.548	0.404	2.33E-181	CD4Tconv	RPL18A
LTB	2.53E-185	0.479898255	0.466	0.246	5.96E-181	CD4Tconv	LTB
AL161909.1	1.21E-184	0.312042608	0.434	0.3	2.85E-180	CD4Tconv	AL161909.1
AC091153.1	6.20E-184	0.342835664	0.393	0.236	1.46E-179	CD4Tconv	AC091153.1
RPS12P23	9.75E-182	0.321181094	0.318	0.185	2.30E-177	CD4Tconv	RPS12P23
SNORD54	1.68E-179	0.331012287	0.449	0.301	3.96E-175	CD4Tconv	SNORD54
AC125807.1	4.16E-179	0.334796062	0.538	0.374	9.79E-175	CD4Tconv	AC125807.1
AC078817.1	1.21E-176	0.357623005	0.472	0.309	2.84E-172	CD4Tconv	AC078817.1
RPL22	1.02E-175	0.292936839	0.58	0.457	2.41E-171	CD4Tconv	RPL22
AP000936.3	2.72E-174	0.270347455	0.757	0.631	6.41E-170	CD4Tconv	AP000936.3
EEF1B2	1.47E-171	0.259321608	0.585	0.485	3.47E-167	CD4Tconv	EEF1B2
AC004453.1	6.06E-170	0.252510308	0.665	0.556	1.43E-165	CD4Tconv	AC004453.1
AC079250.1	5.92E-167	0.285070534	0.524	0.4	1.39E-162	CD4Tconv	AC079250.1
LDHB	1.23E-166	0.357137839	0.442	0.29	2.89E-162	CD4Tconv	LDHB
BTG1	1.50E-163	0.285919144	0.776	0.646	3.54E-159	CD4Tconv	BTG1
AC005840.1	5.26E-163	0.319797553	0.377	0.235	1.24E-158	CD4Tconv	AC005840.1
RPL37P23	2.47E-161	0.256209973	0.631	0.517	5.82E-157	CD4Tconv	RPL37P23
RPS20P14	2.64E-160	0.315291549	0.417	0.274	6.23E-156	CD4Tconv	RPS20P14
RPL5P34	7.37E-157	0.293584618	0.465	0.334	1.74E-152	CD4Tconv	RPL5P34
AP001024.1	3.60E-156	0.256749797	0.606	0.493	8.49E-152	CD4Tconv	AP001024.1
SARAF	4.08E-154	0.303411457	0.489	0.371	9.61E-150	CD4Tconv	SARAF
GIMAP71	8.61E-152	0.410939906	0.402	0.217	2.03E-147	CD4Tconv	GIMAP7
AL136968.2	1.33E-151	0.312651731	0.287	0.149	3.14E-147	CD4Tconv	AL136968.2
RPL13AP5	5.35E-150	0.259977577	0.53	0.418	1.26E-145	CD4Tconv	RPL13AP5
AC011447.1	4.31E-145	0.279992688	0.406	0.287	1.01E-140	CD4Tconv	AC011447.1
IL321	2.81E-141	0.26155261	0.573	0.38	6.61E-137	CD4Tconv	IL32
RPS11P5	3.94E-139	0.264660856	0.499	0.385	9.29E-135	CD4Tconv	RPS11P5
TXNIP	2.02E-137	0.27476377	0.804	0.67	4.75E-133	CD4Tconv	TXNIP
RPL10P12	2.64E-135	0.289124374	0.29	0.166	6.22E-131	CD4Tconv	RPL10P12
AL122020.1	1.04E-133	0.279787113	0.26	0.143	2.44E-129	CD4Tconv	AL122020.1
RPS2P7	3.71E-132	0.257427487	0.427	0.317	8.75E-128	CD4Tconv	RPS2P7
RPL5P4	6.78E-130	0.267901693	0.384	0.269	1.60E-125	CD4Tconv	RPL5P4
RPS15AP24	1.75E-128	0.303749877	0.282	0.148	4.13E-124	CD4Tconv	RPS15AP24
ETS11	2.49E-127	0.356442449	0.57	0.384	5.86E-123	CD4Tconv	ETS1
RPS27AP11	6.10E-127	0.270929358	0.293	0.18	1.44E-122	CD4Tconv	RPS27AP11
RPL5P17	1.26E-123	0.253929544	0.446	0.335	2.96E-119	CD4Tconv	RPL5P17
NOP53	6.31E-119	0.265919998	0.524	0.418	1.49E-114	CD4Tconv	NOP53
CD3E1	3.98E-109	0.313709277	0.394	0.222	9.37E-105	CD4Tconv	CD3E
CD3D1	1.79E-107	0.311566306	0.473	0.292	4.21E-103	CD4Tconv	CD3D
AC099560.2	4.71E-106	0.261585527	0.26	0.15	1.11E-101	CD4Tconv	AC099560.2
SNORD33	7.73E-102	0.263231334	0.308	0.196	1.82E-97	CD4Tconv	SNORD33
CD21	1.96E-93	0.294175351	0.557	0.381	4.63E-89	CD4Tconv	CD2
CD69	5.80E-90	0.307471037	0.261	0.138	1.37E-85	CD4Tconv	CD69
PBXIP1	1.18E-79	0.277419963	0.253	0.142	2.78E-75	CD4Tconv	PBXIP1
CD48	3.09E-77	0.251850788	0.485	0.364	7.28E-73	CD4Tconv	CD48
CD3G1	8.33E-75	0.270897479	0.369	0.228	1.96E-70	CD4Tconv	CD3G
GIMAP4	8.46E-73	0.278605747	0.378	0.256	1.99E-68	CD4Tconv	GIMAP4
SYNE21	6.53E-52	0.254781758	0.321	0.215	1.54E-47	CD4Tconv	SYNE2
MS4A1	0	1.640240738	0.808	0.02	0	B	MS4A1
CD79A	0	1.423655226	0.783	0.053	0	B	CD79A
BANK1	0	1.041311306	0.49	0.012	0	B	BANK1
IGHM	0	0.978555766	0.591	0.122	0	B	IGHM
IGKC	0	0.953743049	0.919	0.393	0	B	IGKC
CD37	0	0.905635232	0.859	0.384	0	B	CD37
CD79B	0	0.894794566	0.452	0.046	0	B	CD79B
HLA-DRA	0	0.874936567	0.975	0.45	0	B	HLA-DRA
HLA-DQA1	0	0.87469223	0.648	0.193	0	B	HLA-DQA1
LTB1	0	0.834187238	0.661	0.221	0	B	LTB
IGHGP	0	0.821702289	0.765	0.286	0	B	IGHGP
CD22	0	0.785266924	0.34	0.008	0	B	CD22
VPREB3	0	0.780872944	0.339	0.007	0	B	VPREB3
SMIM14	0	0.741786187	0.371	0.051	0	B	SMIM14
AL935026.1	0	0.706005447	0.651	0.252	0	B	AL935026.1
FCRLA	0	0.676510988	0.298	0.007	0	B	FCRLA
HLA-DQB1	0	0.669041668	0.463	0.132	0	B	HLA-DQB1
RALGPS2	0	0.665631582	0.303	0.024	0	B	RALGPS2
SELL	0	0.653232908	0.49	0.163	0	B	SELL
HLA-DPA1	0	0.629326149	0.886	0.485	0	B	HLA-DPA1
IGLC3	0	0.628301293	0.395	0.09	0	B	IGLC3
IGHG1	0	0.626075811	0.553	0.167	0	B	IGHG1
HLA-DRB1	0	0.617457919	0.852	0.444	0	B	HLA-DRB1
BASP1	0	0.617276977	0.352	0.082	0	B	BASP1
HLA-DPB1	0	0.615875345	0.837	0.449	0	B	HLA-DPB1
SWAP70	0	0.609244935	0.325	0.063	0	B	SWAP70
NAPSB	0	0.595538938	0.328	0.063	0	B	NAPSB
FCMR	0	0.585259959	0.394	0.113	0	B	FCMR
IGLC2	0	0.576534019	0.377	0.09	0	B	IGLC2
POU2AF1	0	0.572998966	0.29	0.043	0	B	POU2AF1
SPIB	0	0.568469965	0.267	0.022	0	B	SPIB
IGHG3	0	0.561664226	0.544	0.202	0	B	IGHG3
CD74	0	0.559883016	1	0.835	0	B	CD74
BCL11A	0	0.531763323	0.255	0.028	0	B	BCL11A
HVCN1	0	0.502123921	0.258	0.046	0	B	HVCN1
AP002990.1	0	0.382311479	0.86	0.663	0	B	AP002990.1
RPS5	0	0.378682971	0.874	0.686	0	B	RPS5
SNORA521	0	0.306494802	0.951	0.829	0	B	SNORA52
RPS23	0	0.299049704	0.958	0.842	0	B	RPS23
RPL23A	0	0.2656627	0.967	0.868	0	B	RPL23A
RPS8	0	0.261924102	0.99	0.927	0	B	RPS8
MEF2C	4.94065645841247e-324	0.516252977	0.327	0.108	1.16396925503739e-319	B	MEF2C
IGHG4	2.83810081465754e-318	0.466318124	0.425	0.159	6.6862817092517e-314	B	IGHG4
POU2F2	2.37E-290	0.526725461	0.338	0.111	5.58E-286	B	POU2F2
CD52	7.70E-288	0.410917178	0.865	0.613	1.81E-283	B	CD52
RPL13AP25	6.81E-276	0.288806629	0.899	0.766	1.61E-271	B	RPL13AP25
RPL23AP421	4.55E-271	0.26499226	0.93	0.814	1.07E-266	B	RPL23AP42
RPL12	2.52E-269	0.258033462	0.926	0.821	5.93E-265	B	RPL12
TCF4	5.81E-267	0.467229828	0.264	0.072	1.37E-262	B	TCF4
BIRC3	1.60E-262	0.539769238	0.458	0.192	3.78E-258	B	BIRC3
AC073861.11	2.70E-248	0.288222414	0.888	0.752	6.35E-244	B	AC073861.1
CYB561A3	3.45E-241	0.433918593	0.251	0.067	8.13E-237	B	CYB561A3
RPL9	3.88E-240	0.469621433	0.432	0.21	9.13E-236	B	RPL9
HLA-DOA	1.40E-234	0.434353657	0.274	0.086	3.29E-230	B	HLA-DOA
CXCR4	4.60E-232	0.467658656	0.633	0.384	1.08E-227	B	CXCR4
IGHA1	3.88E-225	0.486805408	0.296	0.094	9.15E-221	B	IGHA1
IGHG2	6.67E-215	0.273554453	0.285	0.113	1.57E-210	B	IGHG2
AP001024.11	1.44E-204	0.330496581	0.656	0.487	3.40E-200	B	AP001024.1
EEF1B21	2.36E-203	0.358266578	0.664	0.476	5.56E-199	B	EEF1B2
SYK	2.00E-201	0.409656065	0.29	0.119	4.72E-197	B	SYK
RPS28P7	1.36E-199	0.274660633	0.825	0.687	3.20E-195	B	RPS28P7
AKAP2	5.62E-197	0.400706003	0.258	0.089	1.32E-192	B	AKAP2
IGLC1	9.85E-192	0.462283731	0.333	0.13	2.32E-187	B	IGLC1
RPL5	1.46E-182	0.251933808	0.897	0.771	3.45E-178	B	RPL5
RPL36	1.93E-182	0.255703403	0.895	0.766	4.54E-178	B	RPL36
RIPOR2	1.12E-180	0.416290537	0.315	0.124	2.63E-176	B	RIPOR2
HLA-DMB	1.91E-174	0.4210173	0.376	0.172	4.49E-170	B	HLA-DMB
CCDC50	6.94E-160	0.377939585	0.267	0.107	1.64E-155	B	CCDC50
HLA-DRB6	1.21E-158	0.382570204	0.394	0.189	2.85E-154	B	HLA-DRB6
RPL3P41	2.32E-145	0.251568579	0.788	0.658	5.47E-141	B	RPL3P4
AC010343.1	5.35E-143	0.296347089	0.571	0.423	1.26E-138	B	AC010343.1
RPL13A1	3.24E-141	0.252148555	0.853	0.718	7.63E-137	B	RPL13A
GGA2	7.63E-127	0.331608019	0.255	0.113	1.80E-122	B	GGA2
CTSH	9.58E-125	0.333885366	0.296	0.153	2.26E-120	B	CTSH
EEF2	6.40E-123	0.283223405	0.712	0.563	1.51E-118	B	EEF2
NOP531	1.13E-121	0.324856529	0.581	0.411	2.65E-117	B	NOP53
SYNGR2	5.92E-121	0.33788916	0.338	0.195	1.40E-116	B	SYNGR2
PLAC8	4.11E-120	0.31654461	0.285	0.13	9.67E-116	B	PLAC8
TXNIP1	8.27E-119	0.264291907	0.807	0.67	1.95E-114	B	TXNIP
RPS4Y1	4.19E-116	0.332662485	0.294	0.142	9.86E-112	B	RPS4Y1
RPL23AP651	7.71E-109	0.264572898	0.608	0.469	1.82E-104	B	RPL23AP65
KLF2	2.04E-106	0.318631256	0.264	0.123	4.81E-102	B	KLF2
EVI2B	1.09E-98	0.306426865	0.465	0.315	2.57E-94	B	EVI2B
EZR	7.56E-88	0.30206207	0.441	0.293	1.78E-83	B	EZR
PTPN6	4.16E-86	0.286380284	0.346	0.212	9.81E-82	B	PTPN6
TOMM7	1.03E-80	0.256065601	0.617	0.473	2.44E-76	B	TOMM7
PRKCB	6.09E-77	0.280949833	0.307	0.18	1.44E-72	B	PRKCB
HLA-DMA	8.48E-76	0.278328472	0.353	0.217	2.00E-71	B	HLA-DMA
LYN	2.06E-74	0.275775908	0.318	0.184	4.85E-70	B	LYN
CD481	2.90E-73	0.263713604	0.509	0.362	6.84E-69	B	CD48
SP110	2.00E-68	0.271969857	0.379	0.247	4.72E-64	B	SP110
ZFAS1	5.06E-63	0.254483409	0.372	0.25	1.19E-58	B	ZFAS1
MYCBP2	1.41E-61	0.251445598	0.299	0.191	3.31E-57	B	MYCBP2
LYZ	0	1.775519531	0.886	0.084	0	Mono/Macro	LYZ
CST3	0	1.695294319	0.912	0.083	0	Mono/Macro	CST3
IFI30	0	1.638653395	0.955	0.169	0	Mono/Macro	IFI30
TYROBP	0	1.57833332	0.927	0.113	0	Mono/Macro	TYROBP
AIF1	0	1.517563965	0.821	0.044	0	Mono/Macro	AIF1
CD14	0	1.500982523	0.665	0.015	0	Mono/Macro	CD14
FCER1G	0	1.350812556	0.794	0.072	0	Mono/Macro	FCER1G
CTSB	0	1.33696617	0.819	0.192	0	Mono/Macro	CTSB
TGFBI	0	1.33635007	0.656	0.041	0	Mono/Macro	TGFBI
PSAP	0	1.322953325	0.922	0.263	0	Mono/Macro	PSAP
CD68	0	1.219790506	0.662	0.034	0	Mono/Macro	CD68
S100A9	0	1.206787447	0.526	0.032	0	Mono/Macro	S100A9
FCGR2A	0	1.194410437	0.574	0.014	0	Mono/Macro	FCGR2A
CTSS	0	1.190098833	0.853	0.24	0	Mono/Macro	CTSS
CYBB	0	1.187055258	0.668	0.069	0	Mono/Macro	CYBB
MS4A6A	0	1.174879304	0.595	0.039	0	Mono/Macro	MS4A6A
GLUL	0	1.170366798	0.638	0.081	0	Mono/Macro	GLUL
VCAN	0	1.1456979	0.45	0.023	0	Mono/Macro	VCAN
GPX1	0	1.131072677	0.761	0.183	0	Mono/Macro	GPX1
C1QB	0	1.12137172	0.392	0.015	0	Mono/Macro	C1QB
CSF1R	0	1.119096514	0.552	0.01	0	Mono/Macro	CSF1R
HLA-DRA1	0	1.114006514	0.914	0.391	0	Mono/Macro	HLA-DRA
C1QA	0	1.102400942	0.403	0.016	0	Mono/Macro	C1QA
SERPINA1	0	1.094660479	0.546	0.01	0	Mono/Macro	SERPINA1
GRN	0	1.09442076	0.676	0.099	0	Mono/Macro	GRN
MAFB	0	1.074315749	0.499	0.011	0	Mono/Macro	MAFB
RAB31	0	1.062556612	0.576	0.037	0	Mono/Macro	RAB31
FCN1	0	1.056731485	0.438	0.015	0	Mono/Macro	FCN1
FCGR3A	0	1.053012935	0.524	0.078	0	Mono/Macro	FCGR3A
SAT1	0	1.042403409	0.731	0.198	0	Mono/Macro	SAT1
NPC2	0	1.031261303	0.661	0.105	0	Mono/Macro	NPC2
S100A8	0	1.029306673	0.41	0.029	0	Mono/Macro	S100A8
LST1	0	1.016276058	0.535	0.028	0	Mono/Macro	LST1
APOE	0	1.007851756	0.372	0.052	0	Mono/Macro	APOE
FTL	0	0.986975782	0.995	0.685	0	Mono/Macro	FTL
APLP2	0	0.981373152	0.604	0.093	0	Mono/Macro	APLP2
CD163	0	0.969160776	0.421	0.007	0	Mono/Macro	CD163
IFITM3	0	0.962521012	0.599	0.151	0	Mono/Macro	IFITM3
C1orf162	0	0.950242699	0.56	0.064	0	Mono/Macro	C1orf162
S100A11	0	0.940623087	0.835	0.296	0	Mono/Macro	S100A11
CPVL	0	0.936117394	0.453	0.01	0	Mono/Macro	CPVL
TIMP1	0	0.927254392	0.527	0.089	0	Mono/Macro	TIMP1
MNDA	0	0.923310138	0.459	0.023	0	Mono/Macro	MNDA
MS4A7	0	0.921094183	0.433	0.015	0	Mono/Macro	MS4A7
SPI1	0	0.920665464	0.521	0.024	0	Mono/Macro	SPI1
HLA-DRB11	0	0.913486116	0.811	0.397	0	Mono/Macro	HLA-DRB1
FGL2	0	0.912706495	0.474	0.027	0	Mono/Macro	FGL2
SPP1	0	0.904621186	0.372	0.045	0	Mono/Macro	SPP1
FTH1	0	0.891394273	0.988	0.669	0	Mono/Macro	FTH1
CEBPB	0	0.890330117	0.508	0.071	0	Mono/Macro	CEBPB
RNASE1	0	0.876665435	0.331	0.025	0	Mono/Macro	RNASE1
FOS	0	0.867258046	0.515	0.13	0	Mono/Macro	FOS
SAMHD1	0	0.863360151	0.697	0.212	0	Mono/Macro	SAMHD1
HLA-DPA11	0	0.860380266	0.836	0.441	0	Mono/Macro	HLA-DPA1
FTH1P8	0	0.847258649	0.661	0.184	0	Mono/Macro	FTH1P8
RNF130	0	0.839375747	0.474	0.038	0	Mono/Macro	RNF130
CEBPD	0	0.838800306	0.465	0.059	0	Mono/Macro	CEBPD
FPR1	0	0.82713629	0.399	0.004	0	Mono/Macro	FPR1
MPEG1	0	0.825384236	0.486	0.057	0	Mono/Macro	MPEG1
HLA-DPB11	0	0.824769718	0.793	0.406	0	Mono/Macro	HLA-DPB1
LYN1	0	0.822942513	0.536	0.101	0	Mono/Macro	LYN
PLXDC2	0	0.822936326	0.388	0.005	0	Mono/Macro	PLXDC2
TIMP2	0	0.821353563	0.436	0.041	0	Mono/Macro	TIMP2
BRI3	0	0.812199547	0.538	0.094	0	Mono/Macro	BRI3
FCGRT	0	0.804267222	0.432	0.031	0	Mono/Macro	FCGRT
TYMP	0	0.801903208	0.569	0.145	0	Mono/Macro	TYMP
NCF2	0	0.788576725	0.389	0.01	0	Mono/Macro	NCF2
ANXA2	0	0.786732136	0.643	0.197	0	Mono/Macro	ANXA2
HCK	0	0.774824418	0.397	0.016	0	Mono/Macro	HCK
LRP1	0	0.767876726	0.379	0.009	0	Mono/Macro	LRP1
CD86	0	0.755232061	0.403	0.027	0	Mono/Macro	CD86
PPT1	0	0.751145427	0.493	0.099	0	Mono/Macro	PPT1
IGSF6	0	0.745337405	0.35	0.01	0	Mono/Macro	IGSF6
HLA-DMB1	0	0.741311378	0.496	0.107	0	Mono/Macro	HLA-DMB
S100A10	0	0.737842896	0.698	0.274	0	Mono/Macro	S100A10
CTSD	0	0.736925059	0.543	0.178	0	Mono/Macro	CTSD
LILRB2	0	0.735859771	0.346	0.007	0	Mono/Macro	LILRB2
IFNGR2	0	0.732847129	0.41	0.04	0	Mono/Macro	IFNGR2
C5AR1	0	0.728353609	0.325	0.003	0	Mono/Macro	C5AR1
HLA-DRB61	0	0.722388626	0.485	0.133	0	Mono/Macro	HLA-DRB6
CXCL16	0	0.721044095	0.355	0.009	0	Mono/Macro	CXCL16
SOD2	0	0.716589517	0.4	0.076	0	Mono/Macro	SOD2
SIRPA	0	0.714615989	0.361	0.011	0	Mono/Macro	SIRPA
TMEM176B	0	0.714560093	0.332	0.009	0	Mono/Macro	TMEM176B
FTH1P2	0	0.713280868	0.464	0.084	0	Mono/Macro	FTH1P2
CTSL	0	0.712560017	0.32	0.019	0	Mono/Macro	CTSL
KCTD12	0	0.711100508	0.363	0.018	0	Mono/Macro	KCTD12
DAB2	0	0.710106308	0.309	0.017	0	Mono/Macro	DAB2
MSR1	0	0.701563169	0.294	0.004	0	Mono/Macro	MSR1
SLC11A1	0	0.693465835	0.31	0.005	0	Mono/Macro	SLC11A1
CCDC88A	0	0.692028529	0.376	0.048	0	Mono/Macro	CCDC88A
ADAP2	0	0.691232767	0.315	0.007	0	Mono/Macro	ADAP2
FPR3	0	0.683318338	0.315	0.005	0	Mono/Macro	FPR3
CTSH1	0	0.683210944	0.445	0.088	0	Mono/Macro	CTSH
AL935026.11	0	0.681604692	0.58	0.215	0	Mono/Macro	AL935026.1
VSIG4	0	0.681484847	0.293	0.004	0	Mono/Macro	VSIG4
TNFSF13B	0	0.681393215	0.353	0.032	0	Mono/Macro	TNFSF13B
RAC1	0	0.680271185	0.658	0.251	0	Mono/Macro	RAC1
CD63	0	0.6717229	0.668	0.278	0	Mono/Macro	CD63
CREG1	0	0.666240556	0.346	0.031	0	Mono/Macro	CREG1
TPP1	0	0.660905693	0.513	0.143	0	Mono/Macro	TPP1
GPNMB	0	0.654760579	0.296	0.028	0	Mono/Macro	GPNMB
HLA-DMA1	0	0.653582075	0.504	0.153	0	Mono/Macro	HLA-DMA
APOC1	0	0.649821507	0.268	0.023	0	Mono/Macro	APOC1
FCGR1A	0	0.645214006	0.301	0.002	0	Mono/Macro	FCGR1A
ZEB2	0	0.645158211	0.406	0.084	0	Mono/Macro	ZEB2
YWHAH	0	0.644548828	0.409	0.1	0	Mono/Macro	YWHAH
LGALS1	0	0.640955669	0.61	0.236	0	Mono/Macro	LGALS1
IER3	0	0.639713627	0.29	0.022	0	Mono/Macro	IER3
FTH1P23	0	0.634437155	0.401	0.062	0	Mono/Macro	FTH1P23
RNASE6	0	0.634364035	0.356	0.051	0	Mono/Macro	RNASE6
LGALS3	0	0.631990036	0.433	0.114	0	Mono/Macro	LGALS3
PLAUR	0	0.626362123	0.297	0.011	0	Mono/Macro	PLAUR
ITGB2	0	0.625586739	0.728	0.348	0	Mono/Macro	ITGB2
TNFSF13	0	0.625224304	0.311	0.017	0	Mono/Macro	TNFSF13
GNS	0	0.624305297	0.367	0.055	0	Mono/Macro	GNS
OGFRL1	0	0.62202006	0.329	0.031	0	Mono/Macro	OGFRL1
F13A1	0	0.620161932	0.269	0.005	0	Mono/Macro	F13A1
DUSP6	0	0.619423045	0.322	0.045	0	Mono/Macro	DUSP6
DUSP1	0	0.617663072	0.454	0.145	0	Mono/Macro	DUSP1
CD93	0	0.617011936	0.291	0.007	0	Mono/Macro	CD93
SERPING1	0	0.616871083	0.273	0.014	0	Mono/Macro	SERPING1
CCR1	0	0.614921502	0.353	0.054	0	Mono/Macro	CCR1
CALHM6	0	0.609910837	0.302	0.025	0	Mono/Macro	CALHM6
CSTB	0	0.609316441	0.532	0.211	0	Mono/Macro	CSTB
CLEC7A	0	0.603658116	0.3	0.009	0	Mono/Macro	CLEC7A
CFD	0	0.600690409	0.27	0.006	0	Mono/Macro	CFD
ATP6V0C	0	0.599692991	0.608	0.254	0	Mono/Macro	ATP6V0C
STAB1	0	0.596570269	0.256	0.004	0	Mono/Macro	STAB1
FCGR2B	0	0.59373482	0.297	0.031	0	Mono/Macro	FCGR2B
PTTG1IP	0	0.591007943	0.407	0.104	0	Mono/Macro	PTTG1IP
ZFP36	0	0.590322257	0.554	0.239	0	Mono/Macro	ZFP36
CSTA	0	0.58961922	0.275	0.006	0	Mono/Macro	CSTA
PLIN2	0	0.589163169	0.286	0.059	0	Mono/Macro	PLIN2
QKI	0	0.586701787	0.384	0.082	0	Mono/Macro	QKI
ARRB2	0	0.58503096	0.432	0.106	0	Mono/Macro	ARRB2
AC120057.2	0	0.582034176	0.722	0.35	0	Mono/Macro	AC120057.2
EMILIN2	0	0.581265849	0.289	0.015	0	Mono/Macro	EMILIN2
PLD3	0	0.578498223	0.326	0.071	0	Mono/Macro	PLD3
CD741	0	0.577143548	0.985	0.815	0	Mono/Macro	CD74
RNASET2	0	0.57569102	0.503	0.181	0	Mono/Macro	RNASET2
LAPTM5	0	0.574824867	0.911	0.604	0	Mono/Macro	LAPTM5
AP1S2	0	0.573533067	0.359	0.079	0	Mono/Macro	AP1S2
TKT	0	0.573490717	0.366	0.083	0	Mono/Macro	TKT
GNAI2	0	0.572786287	0.838	0.486	0	Mono/Macro	GNAI2
ASAH1	0	0.572082466	0.347	0.067	0	Mono/Macro	ASAH1
MS4A4A	0	0.570091638	0.259	0.005	0	Mono/Macro	MS4A4A
FTLP3	0	0.56980799	0.342	0.052	0	Mono/Macro	FTLP3
SLC16A3	0	0.567106868	0.307	0.037	0	Mono/Macro	SLC16A3
PLEK	0	0.565153524	0.451	0.146	0	Mono/Macro	PLEK
IL13RA1	0	0.563225806	0.286	0.017	0	Mono/Macro	IL13RA1
GSN	0	0.5614586	0.296	0.023	0	Mono/Macro	GSN
ANXA5	0	0.561249322	0.519	0.195	0	Mono/Macro	ANXA5
PILRA	0	0.560595295	0.329	0.049	0	Mono/Macro	PILRA
IFNGR1	0	0.558271328	0.342	0.054	0	Mono/Macro	IFNGR1
FGR	0	0.55756087	0.304	0.044	0	Mono/Macro	FGR
H2AFY	0	0.556364599	0.483	0.171	0	Mono/Macro	H2AFY
C3AR1	0	0.554766291	0.276	0.016	0	Mono/Macro	C3AR1
PTAFR	0	0.553778801	0.266	0.007	0	Mono/Macro	PTAFR
LGALS9	0	0.553052967	0.398	0.098	0	Mono/Macro	LGALS9
ZYX	0	0.552582184	0.511	0.185	0	Mono/Macro	ZYX
HEXB	0	0.550392052	0.339	0.07	0	Mono/Macro	HEXB
VIM	0	0.549537893	0.891	0.593	0	Mono/Macro	VIM
S100A6	0	0.548815313	0.819	0.497	0	Mono/Macro	S100A6
MFSD1	0	0.546516402	0.319	0.049	0	Mono/Macro	MFSD1
SLC8A1	0	0.545363926	0.259	0.004	0	Mono/Macro	SLC8A1
RTN4	0	0.545268609	0.464	0.156	0	Mono/Macro	RTN4
CD9	0	0.545208196	0.263	0.022	0	Mono/Macro	CD9
1-Mar	0	0.540920118	0.303	0.037	0	Mono/Macro	1-Mar
LILRA6	0	0.539352852	0.251	0.004	0	Mono/Macro	LILRA6
BCL2A1	0	0.537463237	0.279	0.05	0	Mono/Macro	BCL2A1
NAMPT	0	0.536252863	0.292	0.058	0	Mono/Macro	NAMPT
GRINA	0	0.531382961	0.357	0.078	0	Mono/Macro	GRINA
MAN2B1	0	0.529303087	0.367	0.095	0	Mono/Macro	MAN2B1
CAPG	0	0.526136496	0.338	0.067	0	Mono/Macro	CAPG
PLEKHO1	0	0.52494306	0.395	0.111	0	Mono/Macro	PLEKHO1
JUNB	0	0.523240455	0.463	0.174	0	Mono/Macro	JUNB
LRRC25	0	0.520097495	0.252	0.007	0	Mono/Macro	LRRC25
RGS2	0	0.517435748	0.324	0.096	0	Mono/Macro	RGS2
LAIR1	0	0.510308886	0.29	0.04	0	Mono/Macro	LAIR1
CD4	0	0.509192166	0.451	0.14	0	Mono/Macro	CD4
ITM2B	0	0.507956372	0.655	0.364	0	Mono/Macro	ITM2B
DSE	0	0.504011258	0.254	0.015	0	Mono/Macro	DSE
METRNL	0	0.503828431	0.334	0.072	0	Mono/Macro	METRNL
ATP6V1B2	0	0.503104252	0.305	0.054	0	Mono/Macro	ATP6V1B2
ALDH2	0	0.500082071	0.25	0.015	0	Mono/Macro	ALDH2
NINJ1	0	0.497246325	0.277	0.049	0	Mono/Macro	NINJ1
VSIR	0	0.495744243	0.322	0.075	0	Mono/Macro	VSIR
LAPTM4A	0	0.493809469	0.342	0.098	0	Mono/Macro	LAPTM4A
SYK1	0	0.492027712	0.34	0.079	0	Mono/Macro	SYK
PICALM	0	0.491432637	0.35	0.092	0	Mono/Macro	PICALM
SRGN	0	0.490317982	0.88	0.614	0	Mono/Macro	SRGN
ENG	0	0.489552961	0.252	0.021	0	Mono/Macro	ENG
CTSA	0	0.486802088	0.352	0.103	0	Mono/Macro	CTSA
SDCBP	0	0.486043199	0.345	0.089	0	Mono/Macro	SDCBP
TBXAS1	0	0.485737686	0.25	0.02	0	Mono/Macro	TBXAS1
PEA15	0	0.484927995	0.336	0.084	0	Mono/Macro	PEA15
ALDOA	0	0.482902781	0.579	0.287	0	Mono/Macro	ALDOA
ARHGAP18	0	0.479077201	0.282	0.057	0	Mono/Macro	ARHGAP18
TUBA1B	0	0.478699331	0.565	0.276	0	Mono/Macro	TUBA1B
GRB2	0	0.476509705	0.358	0.107	0	Mono/Macro	GRB2
SLC15A3	0	0.475834595	0.258	0.027	0	Mono/Macro	SLC15A3
ZFP36L1	0	0.475635692	0.687	0.426	0	Mono/Macro	ZFP36L1
VAMP8	0	0.474394652	0.489	0.204	0	Mono/Macro	VAMP8
WARS	0	0.471723861	0.327	0.127	0	Mono/Macro	WARS
MGAT1	0	0.469960542	0.398	0.145	0	Mono/Macro	MGAT1
THEMIS2	0	0.467037078	0.302	0.065	0	Mono/Macro	THEMIS2
PAK1	0	0.464592206	0.252	0.031	0	Mono/Macro	PAK1
SCARB2	0	0.461307192	0.269	0.052	0	Mono/Macro	SCARB2
PKM	0	0.460979008	0.648	0.362	0	Mono/Macro	PKM
VASP	0	0.45254383	0.407	0.151	0	Mono/Macro	VASP
YBX1	0	0.450483032	0.757	0.463	0	Mono/Macro	YBX1
BNIP3L	0	0.438210648	0.287	0.076	0	Mono/Macro	BNIP3L
GM2A	0	0.437031848	0.304	0.082	0	Mono/Macro	GM2A
ADA2	0	0.436133931	0.322	0.099	0	Mono/Macro	ADA2
ATP6V0B	0	0.435412876	0.324	0.096	0	Mono/Macro	ATP6V0B
RF00272	0	0.433063376	0.476	0.214	0	Mono/Macro	RF00272
TSPO	0	0.430923865	0.388	0.147	0	Mono/Macro	TSPO
PTPRE	0	0.430892174	0.272	0.06	0	Mono/Macro	PTPRE
VMP1	0	0.429513305	0.365	0.149	0	Mono/Macro	VMP1
PLSCR1	0	0.427474175	0.293	0.076	0	Mono/Macro	PLSCR1
OAZ1	0	0.427436348	0.835	0.562	0	Mono/Macro	OAZ1
NAGK	0	0.426432599	0.278	0.061	0	Mono/Macro	NAGK
ANXA1	0	0.425845788	0.437	0.182	0	Mono/Macro	ANXA1
LAP3	0	0.424243626	0.317	0.111	0	Mono/Macro	LAP3
YBX3	0	0.422946939	0.254	0.049	0	Mono/Macro	YBX3
RNASEK-C17orf49	0	0.421410919	0.569	0.299	0	Mono/Macro	RNASEK-C17orf49
RGS10	0	0.419086635	0.423	0.186	0	Mono/Macro	RGS10
RHOG	0	0.417362366	0.394	0.151	0	Mono/Macro	RHOG
SKAP2	0	0.417348258	0.298	0.082	0	Mono/Macro	SKAP2
LIMS1	0	0.416670868	0.345	0.119	0	Mono/Macro	LIMS1
GSTO1	0	0.415402046	0.364	0.133	0	Mono/Macro	GSTO1
HIF1A	0	0.414107478	0.289	0.087	0	Mono/Macro	HIF1A
DPYSL2	0	0.412570241	0.255	0.048	0	Mono/Macro	DPYSL2
ARPC3	0	0.41069891	0.706	0.425	0	Mono/Macro	ARPC3
EFHD2	0	0.410504161	0.435	0.188	0	Mono/Macro	EFHD2
CMTM6	0	0.408796989	0.419	0.179	0	Mono/Macro	CMTM6
ATP6V1F	0	0.401565595	0.364	0.145	0	Mono/Macro	ATP6V1F
MEF2C1	0	0.399160283	0.286	0.088	0	Mono/Macro	MEF2C
NCOA4	0	0.398933403	0.369	0.145	0	Mono/Macro	NCOA4
LTA4H	0	0.397868123	0.256	0.07	0	Mono/Macro	LTA4H
ENO1	0	0.397664519	0.667	0.412	0	Mono/Macro	ENO1
GLIPR1	0	0.395081344	0.374	0.147	0	Mono/Macro	GLIPR1
WSB1	0	0.392965754	0.301	0.104	0	Mono/Macro	WSB1
GPX4	0	0.392522582	0.431	0.198	0	Mono/Macro	GPX4
TNFRSF1A	0	0.392191558	0.254	0.057	0	Mono/Macro	TNFRSF1A
RAP2B	0	0.390833289	0.292	0.089	0	Mono/Macro	RAP2B
CD300A	0	0.389378577	0.254	0.053	0	Mono/Macro	CD300A
AP1B1	0	0.38690184	0.255	0.067	0	Mono/Macro	AP1B1
RNH1	0	0.385204189	0.286	0.084	0	Mono/Macro	RNH1
ATP6AP2	0	0.384988355	0.309	0.107	0	Mono/Macro	ATP6AP2
CYBA	0	0.384175088	0.685	0.423	0	Mono/Macro	CYBA
SYNGR21	0	0.379653229	0.381	0.162	0	Mono/Macro	SYNGR2
ATG3	0	0.377046086	0.28	0.088	0	Mono/Macro	ATG3
PLIN3	0	0.37693018	0.253	0.062	0	Mono/Macro	PLIN3
ATP6AP1	0	0.36179585	0.267	0.081	0	Mono/Macro	ATP6AP1
PIK3AP1	0	0.354111238	0.287	0.099	0	Mono/Macro	PIK3AP1
AP2S1	0	0.349414427	0.291	0.101	0	Mono/Macro	AP2S1
FLOT1	0	0.340335016	0.253	0.076	0	Mono/Macro	FLOT1
PYCARD	0	0.323645505	0.262	0.084	0	Mono/Macro	PYCARD
OS9	5.32108700571023e-321	0.378554502	0.349	0.14	1.25359488767527e-316	Mono/Macro	OS9
TPI1	6.0621854744721e-321	0.393965562	0.552	0.304	1.42819027593088e-316	Mono/Macro	TPI1
TNFSF10	1.18596011693379e-318	0.454869664	0.333	0.136	2.79400343948431e-314	Mono/Macro	TNFSF10
RAB7A	1.65381340637431e-316	0.367275095	0.43	0.204	3.89621900407724e-312	Mono/Macro	RAB7A
VPS35	3.78744355595725e-316	0.348916882	0.297	0.107	8.92283827347968e-312	Mono/Macro	VPS35
SLC2A3	3.51352039999405e-315	0.454976553	0.348	0.16	8.27750271034599e-311	Mono/Macro	SLC2A3
CANX	1.43E-303	0.384868352	0.504	0.268	3.38E-299	Mono/Macro	CANX
COTL1	1.45E-302	0.378785068	0.663	0.422	3.42E-298	Mono/Macro	COTL1
TNFRSF1B	3.53E-298	0.35554728	0.523	0.293	8.33E-294	Mono/Macro	TNFRSF1B
RNF149	3.32E-297	0.331380777	0.268	0.093	7.82E-293	Mono/Macro	RNF149
CAST	4.43E-297	0.382697226	0.491	0.26	1.04E-292	Mono/Macro	CAST
CASP1	4.48E-293	0.341435257	0.282	0.103	1.06E-288	Mono/Macro	CASP1
YWHAE	3.16E-289	0.365791821	0.441	0.22	7.46E-285	Mono/Macro	YWHAE
GDI2	6.14E-287	0.357206728	0.483	0.258	1.45E-282	Mono/Macro	GDI2
ARPC5	4.93E-286	0.356541096	0.509	0.28	1.16E-281	Mono/Macro	ARPC5
CTSC	9.78E-284	0.391173257	0.492	0.265	2.31E-279	Mono/Macro	CTSC
NUDT3	6.19E-277	0.323269936	0.296	0.118	1.46E-272	Mono/Macro	NUDT3
SERPINB1	3.04E-271	0.329608072	0.378	0.181	7.16E-267	Mono/Macro	SERPINB1
CD84	2.78E-267	0.315474153	0.307	0.133	6.56E-263	Mono/Macro	CD84
FAM49B	2.07E-266	0.314899813	0.382	0.188	4.88E-262	Mono/Macro	FAM49B
ZFAND5	3.94E-266	0.333653273	0.281	0.107	9.28E-262	Mono/Macro	ZFAND5
ARPC1B	1.88E-263	0.316989781	0.548	0.328	4.43E-259	Mono/Macro	ARPC1B
SH3BGRL	2.31E-263	0.321627469	0.371	0.178	5.44E-259	Mono/Macro	SH3BGRL
S100A4	2.42E-258	0.300639448	0.744	0.524	5.71E-254	Mono/Macro	S100A4
HLA-DRB5	2.61E-257	0.394675142	0.3	0.128	6.14E-253	Mono/Macro	HLA-DRB5
CAPZA2	3.34E-253	0.302687869	0.26	0.098	7.86E-249	Mono/Macro	CAPZA2
LAMP1	1.85E-252	0.341457427	0.329	0.145	4.36E-248	Mono/Macro	LAMP1
KLF6	2.78E-250	0.354035743	0.532	0.314	6.55E-246	Mono/Macro	KLF6
FKBP1A	5.36E-248	0.318763146	0.433	0.231	1.26E-243	Mono/Macro	FKBP1A
EVI2A	2.69E-247	0.303590358	0.338	0.161	6.33E-243	Mono/Macro	EVI2A
FYB1	2.35E-244	0.284083195	0.627	0.416	5.54E-240	Mono/Macro	FYB1
GNB2	5.30E-243	0.292457922	0.298	0.128	1.25E-238	Mono/Macro	GNB2
CNDP2	3.07E-242	0.29025177	0.267	0.107	7.24E-238	Mono/Macro	CNDP2
CLTC	3.90E-241	0.345364675	0.356	0.169	9.20E-237	Mono/Macro	CLTC
CALM2	3.99E-240	0.328696607	0.603	0.385	9.41E-236	Mono/Macro	CALM2
SNX3	1.65E-238	0.316035008	0.36	0.174	3.88E-234	Mono/Macro	SNX3
IER2	4.00E-238	0.34621092	0.289	0.12	9.43E-234	Mono/Macro	IER2
TPM4	2.12E-237	0.334296169	0.491	0.282	4.98E-233	Mono/Macro	TPM4
RGS19	3.88E-234	0.270145533	0.26	0.108	9.14E-230	Mono/Macro	RGS19
RBPJ	7.72E-233	0.279358854	0.351	0.18	1.82E-228	Mono/Macro	RBPJ
CNPY3	7.74E-224	0.275185763	0.262	0.11	1.82E-219	Mono/Macro	CNPY3
HSPA1A	1.87E-222	0.37917	0.353	0.172	4.40E-218	Mono/Macro	HSPA1A
LDHA	3.53E-222	0.335063073	0.571	0.362	8.32E-218	Mono/Macro	LDHA
CAPZB	3.67E-222	0.273709553	0.402	0.221	8.65E-218	Mono/Macro	CAPZB
GSTP1	2.64E-215	0.295459896	0.437	0.247	6.21E-211	Mono/Macro	GSTP1
NFKBIA	1.78E-213	0.366301519	0.397	0.214	4.20E-209	Mono/Macro	NFKBIA
TGOLN2	3.45E-210	0.310695656	0.411	0.226	8.12E-206	Mono/Macro	TGOLN2
CALR	2.33E-209	0.321800363	0.604	0.403	5.49E-205	Mono/Macro	CALR
HSP90AA1	4.62E-208	0.285727689	0.773	0.607	1.09E-203	Mono/Macro	HSP90AA1
SERF2	3.65E-205	0.251480991	0.797	0.611	8.60E-201	Mono/Macro	SERF2
LRRFIP1	8.34E-199	0.255168927	0.537	0.351	1.96E-194	Mono/Macro	LRRFIP1
PGK1	5.47E-198	0.292217603	0.482	0.293	1.29E-193	Mono/Macro	PGK1
PRDX1	6.81E-198	0.312841445	0.357	0.185	1.60E-193	Mono/Macro	PRDX1
SNX6	5.25E-196	0.27673085	0.277	0.128	1.24E-191	Mono/Macro	SNX6
LITAF	6.29E-195	0.314846254	0.496	0.304	1.48E-190	Mono/Macro	LITAF
ATP1B3	2.02E-194	0.268707945	0.273	0.125	4.75E-190	Mono/Macro	ATP1B3
TALDO1	2.85E-192	0.277298584	0.27	0.121	6.71E-188	Mono/Macro	TALDO1
TPM3	7.30E-191	0.25268287	0.691	0.499	1.72E-186	Mono/Macro	TPM3
EVI2B1	4.30E-189	0.28623417	0.474	0.29	1.01E-184	Mono/Macro	EVI2B
RHOA	2.22E-188	0.259199398	0.694	0.503	5.24E-184	Mono/Macro	RHOA
RAB10	1.42E-186	0.26351828	0.26	0.117	3.33E-182	Mono/Macro	RAB10
UBE2R2	2.68E-185	0.25933855	0.264	0.122	6.32E-181	Mono/Macro	UBE2R2
ATP6V0E1	4.39E-185	0.25777218	0.413	0.243	1.03E-180	Mono/Macro	ATP6V0E1
IRF2BP2	9.02E-185	0.262230874	0.304	0.152	2.13E-180	Mono/Macro	IRF2BP2
ZNF106	2.76E-179	0.254795518	0.25	0.114	6.50E-175	Mono/Macro	ZNF106
GNG5	2.16E-177	0.268752313	0.396	0.227	5.08E-173	Mono/Macro	GNG5
P4HB	4.29E-170	0.258054622	0.381	0.219	1.01E-165	Mono/Macro	P4HB
HSPB1	1.26E-163	0.291164784	0.278	0.137	2.97E-159	Mono/Macro	HSPB1
EMP3	2.00E-163	0.257500545	0.346	0.193	4.71E-159	Mono/Macro	EMP3
HSPA5	7.32E-151	0.28238566	0.426	0.264	1.72E-146	Mono/Macro	HSPA5
HLA-DQB11	4.94E-149	0.285196544	0.274	0.139	1.16E-144	Mono/Macro	HLA-DQB1
HLA-DQA11	1.34E-140	0.301024647	0.359	0.211	3.15E-136	Mono/Macro	HLA-DQA1
JUN	1.75E-111	0.252972294	0.284	0.162	4.13E-107	Mono/Macro	JUN
GBP1	4.21E-99	0.254771216	0.291	0.193	9.91E-95	Mono/Macro	GBP1
ISG15	0	1.329520713	0.883	0.238	0	Tprolif	ISG15
IFI6	0	1.1349053	0.82	0.25	0	Tprolif	IFI6
MX1	0	1.089504038	0.727	0.185	0	Tprolif	MX1
RSAD2	0	1.02813415	0.554	0.074	0	Tprolif	RSAD2
ISG20	0	0.990469939	0.735	0.235	0	Tprolif	ISG20
XAF1	0	0.988191605	0.699	0.21	0	Tprolif	XAF1
IFITM11	0	0.805477787	0.963	0.57	0	Tprolif	IFITM1
OAS1	1.70042573329182e-319	0.907026558	0.531	0.115	4.00603298506219e-315	Tprolif	OAS1
IFIT1	8.75188130099744e-315	0.957615323	0.5	0.071	2.06185571570199e-310	Tprolif	IFIT1
IFIT3	8.00E-306	0.985813326	0.559	0.101	1.88E-301	Tprolif	IFIT3
IFI44L	4.29E-284	0.919389821	0.524	0.12	1.01E-279	Tprolif	IFI44L
CCL51	8.42E-270	0.805093005	0.93	0.48	1.98E-265	Tprolif	CCL5
SAMD9	8.68E-268	0.86840971	0.567	0.166	2.05E-263	Tprolif	SAMD9
OAS3	1.98E-245	0.799825686	0.444	0.091	4.68E-241	Tprolif	OAS3
STAT1	4.47E-245	0.768302301	0.715	0.334	1.05E-240	Tprolif	STAT1
CD23	2.10E-244	0.783567954	0.831	0.387	4.96E-240	Tprolif	CD2
SLFN51	1.86E-214	0.783001564	0.663	0.262	4.38E-210	Tprolif	SLFN5
SAMD9L	1.83E-206	0.762568298	0.514	0.173	4.31E-202	Tprolif	SAMD9L
GZMA1	8.86E-205	0.779990185	0.733	0.293	2.09E-200	Tprolif	GZMA
MT2A	3.23E-197	0.759447509	0.656	0.258	7.62E-193	Tprolif	MT2A
LY6E	3.70E-189	0.708265294	0.593	0.232	8.71E-185	Tprolif	LY6E
OASL	1.51E-185	0.687626898	0.378	0.073	3.57E-181	Tprolif	OASL
SP100	4.13E-179	0.654221195	0.591	0.29	9.73E-175	Tprolif	SP100
IFI44	2.47E-178	0.692890971	0.395	0.1	5.82E-174	Tprolif	IFI44
OAS2	2.10E-172	0.684719023	0.478	0.163	4.94E-168	Tprolif	OAS2
IFI16	2.58E-172	0.583502547	0.686	0.415	6.08E-168	Tprolif	IFI16
IFI27	3.43E-171	0.702839548	0.29	0.047	8.08E-167	Tprolif	IFI27
EPSTI1	1.11E-155	0.673014858	0.501	0.186	2.62E-151	Tprolif	EPSTI1
NT5C3A	1.11E-149	0.611177741	0.337	0.088	2.61E-145	Tprolif	NT5C3A
EIF2AK2	4.26E-146	0.642255833	0.468	0.173	1.00E-141	Tprolif	EIF2AK2
MX2	2.74E-143	0.632793645	0.384	0.104	6.45E-139	Tprolif	MX2
GZMH1	3.80E-125	0.650548476	0.467	0.157	8.95E-121	Tprolif	GZMH
TRIM22	9.19E-122	0.576934552	0.417	0.157	2.16E-117	Tprolif	TRIM22
HERC5	1.43E-114	0.517053505	0.27	0.059	3.36E-110	Tprolif	HERC5
LAG31	6.39E-113	0.627129586	0.494	0.191	1.51E-108	Tprolif	LAG3
HSPA1B	4.63E-111	0.57746189	0.328	0.093	1.09E-106	Tprolif	HSPA1B
GIMAP72	1.43E-109	0.594538281	0.516	0.229	3.38E-105	Tprolif	GIMAP7
RGS11	3.01E-108	0.595033268	0.617	0.321	7.10E-104	Tprolif	RGS1
GBP11	5.24E-108	0.594823967	0.497	0.205	1.23E-103	Tprolif	GBP1
FKBP5	6.59E-108	0.57105044	0.456	0.193	1.55E-103	Tprolif	FKBP5
SP1101	8.52E-106	0.542986594	0.501	0.253	2.01E-101	Tprolif	SP110
TNFSF101	1.20E-105	0.592669148	0.434	0.172	2.83E-101	Tprolif	TNFSF10
UBE2L6	6.31E-103	0.512017927	0.476	0.241	1.49E-98	Tprolif	UBE2L6
WIPF11	1.16E-100	0.468851966	0.651	0.422	2.74E-96	Tprolif	WIPF1
RNF213	1.57E-100	0.494948981	0.597	0.368	3.69E-96	Tprolif	RNF213
PARP9	4.59E-100	0.520160855	0.367	0.145	1.08E-95	Tprolif	PARP9
IRF7	6.10E-100	0.54475601	0.361	0.123	1.44E-95	Tprolif	IRF7
KIAA1551	8.98E-97	0.525162991	0.556	0.308	2.12E-92	Tprolif	KIAA1551
GIMAP41	1.36E-96	0.540486939	0.513	0.262	3.20E-92	Tprolif	GIMAP4
CXCR6	6.67E-91	0.537799391	0.338	0.111	1.57E-86	Tprolif	CXCR6
CD8A1	1.07E-88	0.553956184	0.524	0.241	2.53E-84	Tprolif	CD8A
NMI	1.19E-88	0.476837405	0.323	0.122	2.81E-84	Tprolif	NMI
HSPA1A1	1.73E-88	0.569582766	0.45	0.205	4.07E-84	Tprolif	HSPA1A
EVL1	3.20E-88	0.506910863	0.576	0.321	7.54E-84	Tprolif	EVL
CD38	1.94E-87	0.463084413	0.303	0.114	4.58E-83	Tprolif	CD38
PLSCR11	2.42E-87	0.472296763	0.326	0.118	5.70E-83	Tprolif	PLSCR1
RARRES31	2.50E-82	0.508729138	0.489	0.24	5.88E-78	Tprolif	RARRES3
GZMB1	3.02E-80	0.550244974	0.507	0.238	7.12E-76	Tprolif	GZMB
IFITM2	8.99E-80	0.413886324	0.698	0.492	2.12E-75	Tprolif	IFITM2
CD3G2	1.17E-78	0.494270008	0.5	0.235	2.76E-74	Tprolif	CD3G
PRF11	3.37E-78	0.504761463	0.494	0.23	7.93E-74	Tprolif	PRF1
MYL12A	2.89E-77	0.358482471	0.738	0.556	6.82E-73	Tprolif	MYL12A
GZMK	6.24E-77	0.479026994	0.363	0.135	1.47E-72	Tprolif	GZMK
ID21	2.79E-75	0.476577332	0.574	0.333	6.58E-71	Tprolif	ID2
ALOX5AP	4.39E-74	0.472362774	0.44	0.223	1.04E-69	Tprolif	ALOX5AP
CCR5	9.21E-69	0.463957154	0.351	0.145	2.17E-64	Tprolif	CCR5
ZFP36L21	2.17E-68	0.41381822	0.599	0.404	5.11E-64	Tprolif	ZFP36L2
DTX3L	1.08E-65	0.433619388	0.335	0.153	2.55E-61	Tprolif	DTX3L
LPIN2	5.95E-64	0.412120553	0.26	0.099	1.40E-59	Tprolif	LPIN2
CD961	3.03E-63	0.443691982	0.378	0.166	7.14E-59	Tprolif	CD96
APOL6	1.65E-62	0.422332978	0.427	0.242	3.88E-58	Tprolif	APOL6
PSMB9	1.70E-62	0.400765609	0.482	0.291	4.00E-58	Tprolif	PSMB9
PHF11	2.30E-62	0.411745472	0.302	0.129	5.41E-58	Tprolif	PHF11
TAP1	5.38E-62	0.420321851	0.483	0.274	1.27E-57	Tprolif	TAP1
STAT2	8.18E-62	0.381820171	0.255	0.103	1.93E-57	Tprolif	STAT2
TRBC22	8.97E-61	0.378779425	0.674	0.423	2.11E-56	Tprolif	TRBC2
PARP8	3.36E-59	0.393767055	0.272	0.101	7.92E-55	Tprolif	PARP8
ARHGEF3	2.67E-54	0.389034203	0.275	0.113	6.28E-50	Tprolif	ARHGEF3
HSPA8	2.96E-54	0.303538174	0.678	0.536	6.98E-50	Tprolif	HSPA8
ADAR	1.27E-53	0.367118201	0.413	0.253	3.00E-49	Tprolif	ADAR
COX5A	4.04E-53	0.326207001	0.351	0.228	9.52E-49	Tprolif	COX5A
PPM1K	4.01E-52	0.367551463	0.259	0.117	9.45E-48	Tprolif	PPM1K
TMEM123	2.27E-51	0.345065455	0.357	0.22	5.36E-47	Tprolif	TMEM123
NKG71	5.46E-51	0.309881269	0.527	0.321	1.29E-46	Tprolif	NKG7
CD3D2	5.47E-50	0.374409599	0.526	0.305	1.29E-45	Tprolif	CD3D
SMCHD1	7.40E-50	0.386861101	0.341	0.175	1.74E-45	Tprolif	SMCHD1
CD247	7.57E-48	0.365143657	0.313	0.138	1.78E-43	Tprolif	CD247
GBP51	1.70E-47	0.401315924	0.456	0.265	4.01E-43	Tprolif	GBP5
TSC22D3	3.83E-47	0.380813946	0.451	0.269	9.03E-43	Tprolif	TSC22D3
APOBEC3G1	9.72E-47	0.375984595	0.417	0.25	2.29E-42	Tprolif	APOBEC3G
ADGRE51	1.93E-46	0.365918759	0.405	0.243	4.55E-42	Tprolif	ADGRE5
DRAP1	6.37E-46	0.318487195	0.319	0.178	1.50E-41	Tprolif	DRAP1
SHISA5	1.09E-45	0.351808527	0.343	0.189	2.57E-41	Tprolif	SHISA5
PARP14	1.44E-45	0.364291331	0.324	0.178	3.40E-41	Tprolif	PARP14
LAP31	1.46E-45	0.332196004	0.278	0.153	3.43E-41	Tprolif	LAP3
LCK1	2.05E-45	0.365201538	0.376	0.189	4.84E-41	Tprolif	LCK
EMB	7.81E-43	0.352550479	0.407	0.248	1.84E-38	Tprolif	EMB
PTPRCAP1	1.13E-42	0.350668263	0.49	0.306	2.65E-38	Tprolif	PTPRCAP
STK17A	1.18E-42	0.367513162	0.345	0.181	2.77E-38	Tprolif	STK17A
FYB11	3.55E-42	0.328238928	0.623	0.458	8.36E-38	Tprolif	FYB1
SPOCK22	4.99E-42	0.371952451	0.391	0.207	1.18E-37	Tprolif	SPOCK2
CST71	2.06E-41	0.334448624	0.483	0.286	4.85E-37	Tprolif	CST7
LGALS91	3.81E-40	0.318082035	0.293	0.161	8.98E-36	Tprolif	LGALS9
CXCR41	9.49E-40	0.337783892	0.579	0.407	2.24E-35	Tprolif	CXCR4
H1FX	1.68E-39	0.30030267	0.341	0.23	3.96E-35	Tprolif	H1FX
HMGB1	6.40E-39	0.285785055	0.543	0.408	1.51E-34	Tprolif	HMGB1
SUB1	1.33E-38	0.285658389	0.531	0.403	3.13E-34	Tprolif	SUB1
SLAMF6	1.57E-38	0.325180965	0.27	0.124	3.71E-34	Tprolif	SLAMF6
LAT	1.01E-37	0.332749206	0.275	0.129	2.38E-33	Tprolif	LAT
UTRN	1.98E-35	0.314088064	0.298	0.177	4.67E-31	Tprolif	UTRN
ELF1	1.36E-34	0.295143107	0.356	0.235	3.20E-30	Tprolif	ELF1
CD521	2.69E-34	0.25582232	0.791	0.636	6.34E-30	Tprolif	CD52
MCL1	2.93E-34	0.266630566	0.515	0.399	6.91E-30	Tprolif	MCL1
ETS12	4.05E-34	0.321733956	0.567	0.4	9.54E-30	Tprolif	ETS1
CD691	4.25E-34	0.329329317	0.294	0.148	1.00E-29	Tprolif	CD69
PIK3IP1	9.34E-32	0.301047046	0.251	0.121	2.20E-27	Tprolif	PIK3IP1
CD482	1.49E-31	0.29041556	0.525	0.373	3.51E-27	Tprolif	CD48
GIMAP5	3.23E-31	0.296912573	0.251	0.123	7.61E-27	Tprolif	GIMAP5
HMGB21	5.43E-31	0.323480196	0.34	0.206	1.28E-26	Tprolif	HMGB2
DNAJB1	1.20E-30	0.314973547	0.271	0.148	2.82E-26	Tprolif	DNAJB1
CYTIP	3.92E-30	0.295192494	0.318	0.198	9.23E-26	Tprolif	CYTIP
TBC1D10C	1.88E-29	0.281416664	0.267	0.134	4.43E-25	Tprolif	TBC1D10C
OPTN	2.06E-29	0.29759464	0.269	0.141	4.85E-25	Tprolif	OPTN
STOM	3.41E-29	0.274980969	0.276	0.164	8.04E-25	Tprolif	STOM
BTN3A2	4.00E-29	0.298131351	0.322	0.191	9.43E-25	Tprolif	BTN3A2
CD3E2	5.35E-29	0.280811224	0.393	0.237	1.26E-24	Tprolif	CD3E
GBP4	7.19E-29	0.292683137	0.31	0.192	1.69E-24	Tprolif	GBP4
DNAJA1	1.13E-28	0.250018255	0.302	0.211	2.67E-24	Tprolif	DNAJA1
DENND2D	3.06E-28	0.288811349	0.293	0.157	7.21E-24	Tprolif	DENND2D
NUB1	2.11E-27	0.269816195	0.258	0.155	4.97E-23	Tprolif	NUB1
PRKCH1	1.90E-26	0.288501619	0.31	0.175	4.49E-22	Tprolif	PRKCH
KLRK11	2.05E-25	0.281707011	0.292	0.162	4.84E-21	Tprolif	KLRK1
CARD16	2.27E-25	0.265618591	0.291	0.179	5.34E-21	Tprolif	CARD16
ANXA11	4.78E-25	0.280906872	0.363	0.235	1.13E-20	Tprolif	ANXA1
CLEC2B	1.54E-24	0.259255443	0.269	0.166	3.64E-20	Tprolif	CLEC2B
1-Jun	1.62E-23	0.272076684	0.287	0.186	3.81E-19	Tprolif	JUN
HCST1	5.10E-23	0.256811448	0.537	0.394	1.20E-18	Tprolif	HCST
HIST1H1C	1.70E-22	0.250489117	0.291	0.201	3.99E-18	Tprolif	HIST1H1C
AKNA1	6.05E-22	0.258948657	0.372	0.251	1.43E-17	Tprolif	AKNA
IL7R1	2.38E-18	0.273839059	0.293	0.19	5.62E-14	Tprolif	IL7R
SYNE22	3.45E-18	0.256002526	0.342	0.223	8.13E-14	Tprolif	SYNE2
JCHAIN	0	1.736538647	0.911	0.102	0	Plasma	JCHAIN
IGHG11	0	1.691711213	0.783	0.182	0	Plasma	IGHG1
IGHG21	0	1.689461699	0.707	0.103	0	Plasma	IGHG2
IGHG31	0	1.662478211	0.785	0.213	0	Plasma	IGHG3
IGHGP1	0	1.536999955	0.836	0.315	0	Plasma	IGHGP
IGHG41	0	1.519376592	0.775	0.159	0	Plasma	IGHG4
MZB1	0	1.478040297	0.78	0.048	0	Plasma	MZB1
BLOC1S5-TXNDC5	0	1.470806634	0.8	0.067	0	Plasma	BLOC1S5-TXNDC5
IGLC21	0	1.393096595	0.577	0.099	0	Plasma	IGLC2
IGLC31	0	1.370973536	0.584	0.101	0	Plasma	IGLC3
IGLC11	0	1.348811518	0.717	0.124	0	Plasma	IGLC1
IGKC1	0	1.268743881	0.917	0.429	0	Plasma	IGKC
XBP1	0	1.256760045	0.8	0.21	0	Plasma	XBP1
HERPUD1	0	1.173875727	0.87	0.159	0	Plasma	HERPUD1
DERL3	0	1.095927419	0.663	0.011	0	Plasma	DERL3
HSP90B1	0	1.064723164	0.951	0.399	0	Plasma	HSP90B1
ITM2C	0	1.039109836	0.745	0.06	0	Plasma	ITM2C
AC073610.2	0	1.031328052	0.632	0.071	0	Plasma	AC073610.2
SSR4	0	0.976515502	0.884	0.372	0	Plasma	SSR4
SEC11C	0	0.950877496	0.705	0.142	0	Plasma	SEC11C
UBE2J1	0	0.889125903	0.718	0.119	0	Plasma	UBE2J1
BTG2	0	0.880068024	0.754	0.168	0	Plasma	BTG2
SEL1L3	0	0.851977363	0.7	0.107	0	Plasma	SEL1L3
TCF41	0	0.847277836	0.549	0.07	0	Plasma	TCF4
FKBP11	0	0.843097252	0.562	0.039	0	Plasma	FKBP11
PRDX4	0	0.819841849	0.561	0.053	0	Plasma	PRDX4
SSR3	0	0.805300546	0.735	0.179	0	Plasma	SSR3
TENT5C	0	0.804391134	0.562	0.055	0	Plasma	TENT5C
SEC61B	0	0.791165531	0.808	0.224	0	Plasma	SEC61B
PIM2	0	0.785854819	0.59	0.11	0	Plasma	PIM2
SLAMF7	0	0.783093087	0.692	0.116	0	Plasma	SLAMF7
SPCS1	0	0.781387833	0.766	0.191	0	Plasma	SPCS1
LMAN1	0	0.779425846	0.638	0.117	0	Plasma	LMAN1
SELENOS	0	0.77715018	0.618	0.085	0	Plasma	SELENOS
FKBP2	0	0.765443034	0.617	0.097	0	Plasma	FKBP2
CD79A1	0	0.763882097	0.6	0.112	0	Plasma	CD79A
IRF71	0	0.751423134	0.538	0.11	0	Plasma	IRF7
RRBP1	0	0.726704205	0.551	0.084	0	Plasma	RRBP1
MANF	0	0.720706644	0.622	0.109	0	Plasma	MANF
SDC1	0	0.714232357	0.445	0.01	0	Plasma	SDC1
SEL1L	0	0.703391706	0.555	0.094	0	Plasma	SEL1L
IGLC7	0	0.699118889	0.282	0.012	0	Plasma	IGLC7
SPCS3	0	0.693180245	0.685	0.174	0	Plasma	SPCS3
PDIA4	0	0.689326178	0.605	0.114	0	Plasma	PDIA4
HSPA51	0	0.684042292	0.767	0.276	0	Plasma	HSPA5
HSP90B2P	0	0.672252262	0.55	0.074	0	Plasma	HSP90B2P
POU2AF11	0	0.671005531	0.511	0.049	0	Plasma	POU2AF1
IGLC5	0	0.656237892	0.285	0.003	0	Plasma	IGLC5
MAPKAPK2	0	0.656044812	0.532	0.121	0	Plasma	MAPKAPK2
LILRA4	0	0.652129268	0.255	0.004	0	Plasma	LILRA4
PPIB	0	0.638912907	0.658	0.174	0	Plasma	PPIB
RPN2	0	0.638105764	0.689	0.198	0	Plasma	RPN2
ERLEC1	0	0.624633476	0.508	0.077	0	Plasma	ERLEC1
TXNDC11	0	0.607771393	0.486	0.063	0	Plasma	TXNDC11
NUCB2	0	0.606216526	0.566	0.119	0	Plasma	NUCB2
TRAM1	0	0.597909755	0.681	0.207	0	Plasma	TRAM1
CD381	0	0.597479423	0.549	0.098	0	Plasma	CD38
P4HB1	0	0.593302974	0.708	0.232	0	Plasma	P4HB
SPCS2	0	0.590158909	0.599	0.122	0	Plasma	SPCS2
HDLBP	0	0.586093639	0.597	0.16	0	Plasma	HDLBP
MYDGF	0	0.576021537	0.54	0.101	0	Plasma	MYDGF
SRPRA	0	0.563383266	0.587	0.132	0	Plasma	SRPRA
SELENOK	0	0.554871426	0.551	0.124	0	Plasma	SELENOK
ELL2	0	0.538847764	0.417	0.035	0	Plasma	ELL2
TSPAN13	0	0.538298617	0.298	0.017	0	Plasma	TSPAN13
TMED10	0	0.537117997	0.627	0.172	0	Plasma	TMED10
MAN1A1	0	0.536158542	0.472	0.073	0	Plasma	MAN1A1
SDF2L1	0	0.526795733	0.463	0.072	0	Plasma	SDF2L1
KDELR2	0	0.524532925	0.528	0.116	0	Plasma	KDELR2
IRF4	0	0.522404192	0.384	0.05	0	Plasma	IRF4
DNAJB9	0	0.519375616	0.431	0.044	0	Plasma	DNAJB9
HM13	0	0.516686849	0.518	0.114	0	Plasma	HM13
SERP1	0	0.50684638	0.684	0.255	0	Plasma	SERP1
PDIA6	0	0.506521233	0.628	0.211	0	Plasma	PDIA6
SEC62	0	0.504417086	0.67	0.239	0	Plasma	SEC62
SEC61A1	0	0.499174189	0.469	0.08	0	Plasma	SEC61A1
RABAC1	0	0.495203948	0.539	0.137	0	Plasma	RABAC1
CLPTM1L	0	0.494849072	0.445	0.066	0	Plasma	CLPTM1L
SEC61G	0	0.494111274	0.611	0.184	0	Plasma	SEC61G
ANKRD36BP2	0	0.493455362	0.362	0.018	0	Plasma	ANKRD36BP2
HYOU1	0	0.488160458	0.421	0.065	0	Plasma	HYOU1
CKAP4	0	0.487320655	0.399	0.037	0	Plasma	CKAP4
TMEM258	0	0.485846061	0.652	0.223	0	Plasma	TMEM258
OSTC	0	0.480232731	0.519	0.121	0	Plasma	OSTC
SSR1	0	0.47819307	0.62	0.207	0	Plasma	SSR1
PDK1	0	0.478080964	0.363	0.027	0	Plasma	PDK1
ADA21	0	0.471819684	0.524	0.13	0	Plasma	ADA2
GAS6	0	0.470985436	0.316	0.023	0	Plasma	GAS6
FCRL5	0	0.468149892	0.351	0.014	0	Plasma	FCRL5
TMED2	0	0.464789006	0.55	0.159	0	Plasma	TMED2
DNAJC3	0	0.459266118	0.476	0.112	0	Plasma	DNAJC3
NPC21	0	0.456200747	0.604	0.212	0	Plasma	NPC2
CCR2	0	0.453677023	0.373	0.061	0	Plasma	CCR2
GSTP11	0	0.447398802	0.677	0.27	0	Plasma	GSTP1
PLPP5	0	0.445167306	0.384	0.042	0	Plasma	PLPP5
RPN1	0	0.44285988	0.429	0.077	0	Plasma	RPN1
TNFRSF17	0	0.442729426	0.316	0.005	0	Plasma	TNFRSF17
ARF4	0	0.439150786	0.483	0.119	0	Plasma	ARF4
CREB3L2	0	0.437833212	0.426	0.075	0	Plasma	CREB3L2
ERGIC3	0	0.437070482	0.526	0.148	0	Plasma	ERGIC3
ST6GALNAC4	0	0.434711526	0.326	0.024	0	Plasma	ST6GALNAC4
TXNDC15	0	0.430589832	0.402	0.061	0	Plasma	TXNDC15
CANX1	0	0.430285972	0.71	0.301	0	Plasma	CANX
TMED9	0	0.427109925	0.45	0.105	0	Plasma	TMED9
LMAN2	0	0.424682985	0.513	0.143	0	Plasma	LMAN2
OS91	0	0.421016664	0.543	0.169	0	Plasma	OS9
TPD52	0	0.414284257	0.382	0.046	0	Plasma	TPD52
ISG201	0	0.413217444	0.604	0.233	0	Plasma	ISG20
METTL7A	0	0.41226738	0.394	0.079	0	Plasma	METTL7A
SEC14L1	0	0.401063153	0.423	0.087	0	Plasma	SEC14L1
TMEM59	0	0.400913551	0.59	0.219	0	Plasma	TMEM59
DNAJB11	0	0.397294849	0.537	0.175	0	Plasma	DNAJB11
KDELR1	0	0.395107978	0.444	0.105	0	Plasma	KDELR1
ST6GAL1	0	0.39104349	0.452	0.114	0	Plasma	ST6GAL1
MAGED1	0	0.388847996	0.333	0.04	0	Plasma	MAGED1
IFNAR2	0	0.386348076	0.426	0.096	0	Plasma	IFNAR2
DDOST	0	0.386050802	0.517	0.165	0	Plasma	DDOST
CRELD2	0	0.383464958	0.347	0.049	0	Plasma	CRELD2
SPATS2	0	0.382624607	0.307	0.023	0	Plasma	SPATS2
KCNN3	0	0.371922353	0.27	0.002	0	Plasma	KCNN3
SLC44A1	0	0.371160893	0.337	0.051	0	Plasma	SLC44A1
DNAJC1	0	0.370961504	0.386	0.084	0	Plasma	DNAJC1
STT3A	0	0.36456918	0.319	0.044	0	Plasma	STT3A
EAF2	0	0.363827494	0.298	0.026	0	Plasma	EAF2
DERL1	0	0.360902516	0.426	0.099	0	Plasma	DERL1
CPNE5	0	0.356556349	0.306	0.027	0	Plasma	CPNE5
DAD1	0	0.350214347	0.512	0.172	0	Plasma	DAD1
SRPRB	0	0.346774634	0.327	0.046	0	Plasma	SRPRB
ALG5	0	0.336107232	0.337	0.052	0	Plasma	ALG5
ZNF706	0	0.334268783	0.447	0.129	0	Plasma	ZNF706
SPCS2P4	0	0.333769993	0.323	0.045	0	Plasma	SPCS2P4
TMEM208	0	0.330835951	0.326	0.056	0	Plasma	TMEM208
DENND5B	0	0.330565679	0.254	0.018	0	Plasma	DENND5B
FBXW7	0	0.325947165	0.359	0.076	0	Plasma	FBXW7
GLCCI1	0	0.308566529	0.311	0.056	0	Plasma	GLCCI1
CNPY2	0	0.299798134	0.377	0.096	0	Plasma	CNPY2
ARSA	0	0.298698186	0.276	0.036	0	Plasma	ARSA
DNAAF4-CCPG1	0	0.295308397	0.302	0.055	0	Plasma	DNAAF4-CCPG1
LAX1	0	0.29192548	0.284	0.041	0	Plasma	LAX1
PSAP1	0	0.291038301	0.794	0.393	0	Plasma	PSAP
FNDC3B	0	0.288827407	0.32	0.066	0	Plasma	FNDC3B
NDUFB4	0	0.279654926	0.533	0.214	0	Plasma	NDUFB4
HSH2D	0	0.266596866	0.341	0.087	0	Plasma	HSH2D
ERGIC2	3.6066792146411e-322	0.256997009	0.326	0.079	8.49697556177297e-318	Plasma	ERGIC2
HSP90B3P	1.29939264856248e-321	0.333499697	0.275	0.026	3.06123914074834e-317	Plasma	HSP90B3P
NME1-NME2	1.45749365523168e-321	0.259999215	0.606	0.289	3.43370930236031e-317	Plasma	NME1-NME2
AKAP21	7.84082179950058e-321	0.315766184	0.368	0.095	1.84721920774434e-316	Plasma	AKAP2
JTB	5.64173560986119e-320	0.297863557	0.536	0.215	1.3291364923272e-315	Plasma	JTB
IGHM1	4.30775342543337e-318	0.926787348	0.576	0.155	1.01486362949785e-313	Plasma	IGHM
CALU	2.59866707215656e-315	0.331124861	0.364	0.081	6.12219975529365e-311	Plasma	CALU
CCDC69	3.63387054235643e-315	0.332365476	0.46	0.155	8.56103561073751e-311	Plasma	CCDC69
LIME1	4.64726236803227e-315	0.29272115	0.337	0.085	1.09484854128472e-310	Plasma	LIME1
MTDH	1.36907083380771e-314	0.522850083	0.744	0.306	3.22539397736759e-310	Plasma	MTDH
ATF4	1.36728873118728e-312	0.406486703	0.592	0.223	3.22E-308	Plasma	ATF4
COPE	0.00E+00	0.28918507	0.472	0.172	2.47E-305	Plasma	COPE
AL713999.1	0.00E+00	0.425221646	0.59	0.217	1.15E-304	Plasma	AL713999.1
USO1	7.22E-308	0.300875573	0.363	0.092	1.70E-303	Plasma	USO1
IFNAR1	8.81E-307	0.293845498	0.38	0.107	2.07E-302	Plasma	IFNAR1
TM9SF2	4.93E-306	0.376150968	0.449	0.129	1.16E-301	Plasma	TM9SF2
BLNK	1.85E-305	0.39161129	0.291	0.034	4.35E-301	Plasma	BLNK
UFM1	3.27E-304	0.270150884	0.37	0.108	7.71E-300	Plasma	UFM1
COX7A2	1.06E-302	0.251628111	0.605	0.294	2.49E-298	Plasma	COX7A2
SRM	2.15E-300	0.347955802	0.39	0.098	5.07E-296	Plasma	SRM
SSR2	7.23E-299	0.374227495	0.644	0.279	1.70E-294	Plasma	SSR2
CHCHD10	9.42E-299	0.253233627	0.445	0.171	2.22E-294	Plasma	CHCHD10
TOP1	1.41E-297	0.344485585	0.486	0.17	3.32E-293	Plasma	TOP1
ATP5F1A	4.55E-297	0.255548135	0.597	0.29	1.07E-292	Plasma	ATP5F1A
CPEB4	7.20E-297	0.324807445	0.302	0.052	1.70E-292	Plasma	CPEB4
DANCR	2.86E-295	0.290047605	0.265	0.038	6.74E-291	Plasma	DANCR
BSCL2	4.95E-295	0.277328628	0.267	0.04	1.17E-290	Plasma	BSCL2
PLCG2	1.68E-292	0.261045519	0.271	0.051	3.96E-288	Plasma	PLCG2
RPL22L1	7.09E-291	0.33574632	0.415	0.125	1.67E-286	Plasma	RPL22L1
SEC13	1.03E-290	0.314381615	0.361	0.089	2.43E-286	Plasma	SEC13
IRF8	2.43E-290	0.670446753	0.327	0.084	5.73E-286	Plasma	IRF8
NXPE3	1.77E-285	0.27130978	0.269	0.049	4.18E-281	Plasma	NXPE3
MARS	1.75E-284	0.29906977	0.324	0.075	4.12E-280	Plasma	MARS
UQCRQ	1.64E-283	0.30092214	0.524	0.215	3.87E-279	Plasma	UQCRQ
TCF3	8.20E-283	0.330063221	0.314	0.059	1.93E-278	Plasma	TCF3
SRP72	2.89E-280	0.287437487	0.44	0.158	6.80E-276	Plasma	SRP72
FBH1	3.24E-280	0.250996075	0.256	0.044	7.64E-276	Plasma	FBH1
NANS	3.57E-279	0.330353628	0.296	0.046	8.40E-275	Plasma	NANS
TAPBP	2.26E-278	0.306286014	0.762	0.411	5.32E-274	Plasma	TAPBP
HIST1H2BK	3.77E-278	0.305107106	0.301	0.063	8.87E-274	Plasma	HIST1H2BK
SND1	4.00E-278	0.336921282	0.388	0.105	9.43E-274	Plasma	SND1
MEF2C2	5.70E-278	0.364942209	0.411	0.118	1.34E-273	Plasma	MEF2C
ARCN1	3.11E-276	0.26548009	0.403	0.141	7.32E-272	Plasma	ARCN1
GRN1	8.60E-276	0.309823454	0.517	0.215	2.02E-271	Plasma	GRN
TTC3	1.35E-274	0.326080478	0.471	0.172	3.19E-270	Plasma	TTC3
OST4	8.85E-273	0.294658791	0.759	0.416	2.09E-268	Plasma	OST4
GNL3	9.82E-273	0.314780575	0.326	0.071	2.31E-268	Plasma	GNL3
SLC1A4	1.16E-271	0.28031246	0.258	0.038	2.72E-267	Plasma	SLC1A4
HIST1H1C1	4.22E-271	0.442294614	0.532	0.187	9.95E-267	Plasma	HIST1H1C
AKR1A1	4.61E-271	0.261883771	0.358	0.11	1.09E-266	Plasma	AKR1A1
EDEM1	3.33E-269	0.295070492	0.313	0.072	7.85E-265	Plasma	EDEM1
SLC38A10	9.18E-269	0.270855581	0.305	0.073	2.16E-264	Plasma	SLC38A10
ARFGAP3	2.38E-267	0.271641554	0.303	0.072	5.60E-263	Plasma	ARFGAP3
CYBA1	2.37E-266	0.424799449	0.861	0.463	5.59E-262	Plasma	CYBA
CXXC5	1.49E-265	0.394602953	0.349	0.072	3.50E-261	Plasma	CXXC5
SEC63	7.57E-265	0.336320318	0.381	0.105	1.78E-260	Plasma	SEC63
MORF4L2	2.69E-262	0.2571884	0.316	0.082	6.34E-258	Plasma	MORF4L2
MLEC	1.48E-261	0.332093901	0.372	0.101	3.49E-257	Plasma	MLEC
UGCG	2.40E-261	0.689127203	0.38	0.079	5.66E-257	Plasma	UGCG
SEC31A	2.72E-259	0.295009762	0.374	0.114	6.42E-255	Plasma	SEC31A
ORAI2	2.94E-259	0.262470315	0.318	0.087	6.92E-255	Plasma	ORAI2
IGHA11	7.52E-259	0.59465802	0.437	0.101	1.77E-254	Plasma	IGHA1
SERPINF1	1.26E-258	0.578612576	0.268	0.034	2.98E-254	Plasma	SERPINF1
TRIB1	1.42E-255	0.289371561	0.282	0.054	3.33E-251	Plasma	TRIB1
CCDC501	1.37E-254	0.6613019	0.457	0.108	3.23E-250	Plasma	CCDC50
PDIA3	3.91E-253	0.287182874	0.541	0.244	9.21E-249	Plasma	PDIA3
SUB11	1.35E-252	0.467472521	0.788	0.387	3.17E-248	Plasma	SUB1
PPM1K1	2.73E-252	0.281105711	0.35	0.11	6.44E-248	Plasma	PPM1K
CALR1	1.48E-243	0.374289153	0.797	0.431	3.48E-239	Plasma	CALR
CSNK1E	5.98E-235	0.334299148	0.293	0.056	1.41E-230	Plasma	CSNK1E
ERP29	1.22E-232	0.270416708	0.432	0.172	2.88E-228	Plasma	ERP29
PLP2	1.21E-231	0.303659417	0.514	0.225	2.86E-227	Plasma	PLP2
MAN2B11	1.32E-230	0.350727305	0.427	0.143	3.10E-226	Plasma	MAN2B1
CCDC186	5.00E-220	0.448144488	0.341	0.074	1.18E-215	Plasma	CCDC186
FCHSD2	1.53E-206	0.348723592	0.288	0.059	3.61E-202	Plasma	FCHSD2
RNASE61	4.64E-202	0.418812472	0.38	0.106	1.09E-197	Plasma	RNASE6
SLC1A5	4.62E-197	0.279442668	0.267	0.059	1.09E-192	Plasma	SLC1A5
BCL11A1	2.79E-194	0.545428487	0.254	0.043	6.57E-190	Plasma	BCL11A
SCARB21	3.73E-192	0.292989557	0.313	0.09	8.78E-188	Plasma	SCARB2
TXN	1.99E-191	0.425972148	0.556	0.229	4.70E-187	Plasma	TXN
PPP1R14B	2.02E-182	0.473503968	0.3	0.06	4.76E-178	Plasma	PPP1R14B
UNC93B1	4.10E-182	0.333070122	0.311	0.079	9.66E-178	Plasma	UNC93B1
H1FX1	8.36E-169	0.281317325	0.471	0.222	1.97E-164	Plasma	H1FX
SNORD3A	2.13E-153	0.325080956	0.46	0.206	5.03E-149	Plasma	SNORD3A
PLAC81	1.13E-141	0.56595249	0.388	0.135	2.66E-137	Plasma	PLAC8
MPEG11	2.14E-141	0.519507244	0.342	0.145	5.05E-137	Plasma	MPEG1
CYB561A31	1.01E-140	0.496907954	0.287	0.077	2.38E-136	Plasma	CYB561A3
NAPSB1	4.48E-129	0.491302611	0.293	0.083	1.06E-124	Plasma	NAPSB
CCDC88A1	2.25E-116	0.358442301	0.323	0.112	5.31E-112	Plasma	CCDC88A
VEGFB	2.46E-113	0.268804975	0.259	0.084	5.78E-109	Plasma	VEGFB
IFI61	2.25E-109	0.253264756	0.472	0.259	5.31E-105	Plasma	IFI6
B4GALT1	8.61E-75	0.315615836	0.279	0.108	2.03E-70	Plasma	B4GALT1
GZMB2	1.29E-72	0.436306544	0.39	0.24	3.04E-68	Plasma	GZMB
GPR183	2.59E-59	0.318674414	0.262	0.11	6.11E-55	Plasma	GPR183
PLEK1	1.94E-50	0.257085049	0.366	0.207	4.57E-46	Plasma	PLEK
SERPINE2	0	1.82913005	0.914	0.015	0	Fibroblasts	SERPINE2
EDNRB	0	1.451396187	0.819	0.006	0	Fibroblasts	EDNRB
IGFBP5	0	1.397116024	0.613	0.004	0	Fibroblasts	IGFBP5
MLANA	0	1.314647193	0.712	0.003	0	Fibroblasts	MLANA
APOE1	0	1.305903343	0.741	0.11	0	Fibroblasts	APOE
SPARC	0	1.288591744	0.767	0.015	0	Fibroblasts	SPARC
S100A13	0	1.257214853	0.739	0.01	0	Fibroblasts	S100A13
VGF	0	1.12821678	0.422	0.002	0	Fibroblasts	VGF
SOX4	0	1.085039157	0.555	0.03	0	Fibroblasts	SOX4
SDCBP1	0	1.081321539	0.788	0.133	0	Fibroblasts	SDCBP
SPARCL1	0	1.072203811	0.383	0.003	0	Fibroblasts	SPARCL1
MGP	0	1.072124617	0.534	0.004	0	Fibroblasts	MGP
CD631	0	1.056987501	0.949	0.353	0	Fibroblasts	CD63
PMEL	0	1.048645053	0.493	0.004	0	Fibroblasts	PMEL
TIMP3	0	1.044547418	0.464	0.002	0	Fibroblasts	TIMP3
GPNMB1	0	1.03444858	0.725	0.074	0	Fibroblasts	GPNMB
SNHG6	0	1.034328489	0.817	0.304	0	Fibroblasts	SNHG6
POSTN	0	1.03249976	0.392	0.003	0	Fibroblasts	POSTN
APOD	0	1.029553727	0.495	0.006	0	Fibroblasts	APOD
MIA	0	1.017775811	0.492	0.004	0	Fibroblasts	MIA
CDK4	0	1.011688297	0.589	0.062	0	Fibroblasts	CDK4
S100A1	0	1.01023687	0.613	0.001	0	Fibroblasts	S100A1
PRAME	0	1.002422984	0.588	0.004	0	Fibroblasts	PRAME
CALU1	0	0.998077921	0.681	0.082	0	Fibroblasts	CALU
TYR	0	0.974505675	0.474	0.001	0	Fibroblasts	TYR
PLP1	0	0.963676687	0.536	0.003	0	Fibroblasts	PLP1
AEBP1	0	0.942118972	0.565	0.007	0	Fibroblasts	AEBP1
AKAP12	0	0.931185968	0.368	0.003	0	Fibroblasts	AKAP12
CAV1	0	0.923431764	0.485	0.014	0	Fibroblasts	CAV1
MIF	0	0.897568041	0.969	0.462	0	Fibroblasts	MIF
CCND1	0	0.897365027	0.527	0.032	0	Fibroblasts	CCND1
FABP7	0	0.896919209	0.358	0.001	0	Fibroblasts	FABP7
TRIB2	0	0.866608463	0.612	0.051	0	Fibroblasts	TRIB2
IGFBP2	0	0.857761297	0.341	0.002	0	Fibroblasts	IGFBP2
MDK	0	0.847271848	0.515	0.006	0	Fibroblasts	MDK
SOX10	0	0.847230841	0.534	0.002	0	Fibroblasts	SOX10
SLC6A8	0	0.84508396	0.462	0.005	0	Fibroblasts	SLC6A8
TFAP2A	0	0.840166768	0.473	0.002	0	Fibroblasts	TFAP2A
LAPTM4B	0	0.835330642	0.519	0.013	0	Fibroblasts	LAPTM4B
S100A61	0	0.832544406	0.956	0.561	0	Fibroblasts	S100A6
CTHRC1	0	0.798945972	0.477	0.004	0	Fibroblasts	CTHRC1
COL1A2	0	0.795100248	0.427	0.004	0	Fibroblasts	COL1A2
ERBB3	0	0.794732655	0.451	0.005	0	Fibroblasts	ERBB3
PEG10	0	0.790241023	0.395	0.003	0	Fibroblasts	PEG10
BACE2	0	0.776796016	0.495	0.009	0	Fibroblasts	BACE2
DCT	0	0.76228188	0.349	0.003	0	Fibroblasts	DCT
GPM6B	0	0.759808419	0.46	0.003	0	Fibroblasts	GPM6B
MET	0	0.757144248	0.348	0.001	0	Fibroblasts	MET
VIM1	0	0.739567169	0.989	0.653	0	Fibroblasts	VIM
ENAH	0	0.733062154	0.433	0.003	0	Fibroblasts	ENAH
MYO10	0	0.719124031	0.427	0.006	0	Fibroblasts	MYO10
MITF	0	0.699439656	0.427	0.015	0	Fibroblasts	MITF
FSTL1	0	0.682469961	0.337	0.001	0	Fibroblasts	FSTL1
CAV2	0	0.67898633	0.344	0.002	0	Fibroblasts	CAV2
CRYAB	0	0.658860653	0.352	0.004	0	Fibroblasts	CRYAB
PCDH7	0	0.652625511	0.363	0.002	0	Fibroblasts	PCDH7
ZNF704	0	0.650331347	0.364	0.003	0	Fibroblasts	ZNF704
GNG12	0	0.627625523	0.372	0.005	0	Fibroblasts	GNG12
CALD1	0	0.619949184	0.344	0.005	0	Fibroblasts	CALD1
BCAN	0	0.619163414	0.344	0.001	0	Fibroblasts	BCAN
GPR37	0	0.58009208	0.272	0	0	Fibroblasts	GPR37
YAP1	0	0.57133365	0.348	0.001	0	Fibroblasts	YAP1
CDH19	0	0.568171678	0.301	0.002	0	Fibroblasts	CDH19
RPL8	0	0.55254472	0.981	0.805	0	Fibroblasts	RPL8
PTPRZ1	0	0.548183392	0.28	0.001	0	Fibroblasts	PTPRZ1
AL162258.1	0	0.544512933	0.336	0.003	0	Fibroblasts	AL162258.1
SRPX	0	0.483396934	0.287	0.001	0	Fibroblasts	SRPX
RAB13	9.88131291682493e-324	0.791032226	0.543	0.043	2.32793851007479e-319	Fibroblasts	RAB13
LMNA	3.95252516672997e-323	0.877194568	0.565	0.047	9.31175404029914e-319	Fibroblasts	LMNA
STXBP1	1.73417041690278e-321	0.561703139	0.321	0.003	4.08553208518125e-317	Fibroblasts	STXBP1
EMP1	2.4069396068448e-319	0.736917898	0.431	0.017	5.67050901976567e-315	Fibroblasts	EMP1
HSPB11	1.35349777743855e-318	0.959534368	0.798	0.154	3.18870541386749e-314	Fibroblasts	HSPB1
SGCE	5.76679062079316e-315	0.575233504	0.309	0.003	1.35859820235266e-310	Fibroblasts	SGCE
S100B	5.4751082997927e-311	0.947858012	0.451	0.022	1.29E-306	Fibroblasts	S100B
RHOBTB3	7.92E-308	0.752166752	0.408	0.015	1.86E-303	Fibroblasts	RHOBTB3
RPL37A	2.11E-307	0.347398809	1	0.954	4.96E-303	Fibroblasts	RPL37A
H19	7.73E-307	0.784202997	0.317	0.004	1.82E-302	Fibroblasts	H19
GAS5	1.49E-305	0.998491293	0.842	0.251	3.51E-301	Fibroblasts	GAS5
CRTAP	4.50E-305	0.908592859	0.694	0.105	1.06E-300	Fibroblasts	CRTAP
RPS181	8.81E-302	0.429476095	0.991	0.9	2.07E-297	Fibroblasts	RPS18
SNHG16	5.71E-301	0.833407732	0.648	0.088	1.35E-296	Fibroblasts	SNHG16
IGSF3	7.40E-299	0.454647184	0.268	0.001	1.74E-294	Fibroblasts	IGSF3
RARRES2	2.44E-298	0.457643458	0.256	0.001	5.76E-294	Fibroblasts	RARRES2
ARPC1A	8.94E-298	0.780356407	0.549	0.052	2.11E-293	Fibroblasts	ARPC1A
VAT1	2.24E-290	0.751774807	0.504	0.041	5.28E-286	Fibroblasts	VAT1
CRIP2	1.18E-289	0.573673935	0.327	0.007	2.78E-285	Fibroblasts	CRIP2
GDF15	3.75E-289	0.529789098	0.279	0.002	8.83E-285	Fibroblasts	GDF15
PHLDA1	4.30E-289	0.7332283	0.566	0.075	1.01E-284	Fibroblasts	PHLDA1
NDUFA4L2	1.89E-283	0.560446277	0.261	0.001	4.45E-279	Fibroblasts	NDUFA4L2
AC092143.1	3.72E-283	0.493338888	0.296	0.004	8.77E-279	Fibroblasts	AC092143.1
CD59	8.38E-283	0.934742387	0.642	0.095	1.97E-278	Fibroblasts	CD59
SPTBN1	1.29E-280	0.777672113	0.542	0.058	3.04E-276	Fibroblasts	SPTBN1
FKBP9	2.47E-280	0.47313799	0.292	0.004	5.82E-276	Fibroblasts	FKBP9
SERPINH1	1.06E-277	0.62005945	0.398	0.02	2.49E-273	Fibroblasts	SERPINH1
MCAM	3.87E-276	0.543131336	0.307	0.006	9.11E-272	Fibroblasts	MCAM
SPRY4	4.21E-271	0.439885571	0.26	0.002	9.92E-267	Fibroblasts	SPRY4
TRIM2	1.61E-270	0.503436085	0.267	0.002	3.79E-266	Fibroblasts	TRIM2
GAPDH	5.80E-268	0.537196099	0.978	0.799	1.37E-263	Fibroblasts	GAPDH
COL6A1	1.86E-267	0.521221951	0.295	0.005	4.38E-263	Fibroblasts	COL6A1
ATP1A1	7.37E-267	0.902482969	0.697	0.129	1.74E-262	Fibroblasts	ATP1A1
S100A16	1.52E-266	0.466865124	0.253	0.002	3.59E-262	Fibroblasts	S100A16
EEF21	9.83E-263	0.705174563	0.929	0.572	2.32E-258	Fibroblasts	EEF2
FMN1	1.00E-261	0.601428688	0.387	0.021	2.36E-257	Fibroblasts	FMN1
PPFIBP1	8.97E-258	0.534892494	0.307	0.007	2.11E-253	Fibroblasts	PPFIBP1
ZFAS11	2.56E-255	0.939446523	0.763	0.252	6.03E-251	Fibroblasts	ZFAS1
FAM210B	3.02E-254	0.725680927	0.503	0.055	7.11E-250	Fibroblasts	FAM210B
FSCN1	1.09E-253	0.555774029	0.354	0.016	2.58E-249	Fibroblasts	FSCN1
WASL	1.75E-253	0.615856838	0.394	0.024	4.13E-249	Fibroblasts	WASL
MTND1P23	4.82E-246	0.260786915	0.984	0.986	1.14E-241	Fibroblasts	MTND1P23
SPP11	3.01E-243	1.248266444	0.504	0.11	7.09E-239	Fibroblasts	SPP1
C6orf48	1.87E-242	0.811563868	0.771	0.195	4.40E-238	Fibroblasts	C6orf48
SNCA	2.64E-240	0.536430809	0.314	0.01	6.23E-236	Fibroblasts	SNCA
NDRG1	4.17E-238	0.940621223	0.575	0.093	9.82E-234	Fibroblasts	NDRG1
TSC22D1	1.28E-233	0.588587522	0.379	0.028	3.01E-229	Fibroblasts	TSC22D1
NSG1	3.42E-232	0.463017083	0.261	0.006	8.07E-228	Fibroblasts	NSG1
UBL3	1.11E-231	0.702632739	0.523	0.073	2.61E-227	Fibroblasts	UBL3
ETV5	1.64E-227	0.603070725	0.406	0.033	3.86E-223	Fibroblasts	ETV5
IGFBP3	2.93E-226	0.57531633	0.263	0.005	6.90E-222	Fibroblasts	IGFBP3
SPRY2	3.67E-226	0.573269645	0.373	0.03	8.65E-222	Fibroblasts	SPRY2
PLOD3	2.30E-225	0.578122003	0.4	0.033	5.43E-221	Fibroblasts	PLOD3
HSP90AB1	1.30E-224	0.744610504	0.957	0.502	3.07E-220	Fibroblasts	HSP90AB1
TBC1D7	1.97E-222	0.494175636	0.325	0.017	4.65E-218	Fibroblasts	TBC1D7
MMP2	5.97E-221	0.447064903	0.257	0.005	1.41E-216	Fibroblasts	MMP2
TIMP21	5.29E-219	0.773471626	0.612	0.119	1.25E-214	Fibroblasts	TIMP2
RPL91	1.73E-216	0.838462516	0.774	0.223	4.07E-212	Fibroblasts	RPL9
SORT1	2.36E-215	0.612576447	0.377	0.028	5.55E-211	Fibroblasts	SORT1
TOMM20	4.47E-215	0.800946929	0.722	0.185	1.05E-210	Fibroblasts	TOMM20
CHCHD6	4.06E-213	0.438703984	0.26	0.007	9.56E-209	Fibroblasts	CHCHD6
CTSK	1.76E-212	0.467943067	0.307	0.02	4.14E-208	Fibroblasts	CTSK
CABLES1	3.91E-210	0.410712404	0.251	0.006	9.21E-206	Fibroblasts	CABLES1
DUSP4	1.19E-207	0.597568411	0.477	0.082	2.81E-203	Fibroblasts	DUSP4
NFIA	2.21E-205	0.500510002	0.29	0.013	5.21E-201	Fibroblasts	NFIA
BRI31	1.14E-204	0.647533279	0.677	0.183	2.68E-200	Fibroblasts	BRI3
TRIP6	1.63E-202	0.48813435	0.323	0.021	3.83E-198	Fibroblasts	TRIP6
HMG20B	3.22E-202	0.602798244	0.425	0.048	7.58E-198	Fibroblasts	HMG20B
PMP22	9.00E-202	0.576527946	0.376	0.034	2.12E-197	Fibroblasts	PMP22
TIMP11	1.75E-201	0.678486569	0.666	0.177	4.12E-197	Fibroblasts	TIMP1
SYNGR1	2.38E-200	0.437946514	0.296	0.016	5.62E-196	Fibroblasts	SYNGR1
CLCN3	8.21E-199	0.576585234	0.406	0.045	1.93E-194	Fibroblasts	CLCN3
DSTN	1.14E-193	0.678474018	0.59	0.129	2.68E-189	Fibroblasts	DSTN
ST3GAL6	3.18E-191	0.564721176	0.307	0.017	7.48E-187	Fibroblasts	ST3GAL6
GAS7	4.56E-191	0.600052238	0.412	0.05	1.07E-186	Fibroblasts	GAS7
ETV1	1.65E-188	0.439093664	0.253	0.012	3.89E-184	Fibroblasts	ETV1
NME1-NME21	5.02E-188	0.747752233	0.817	0.293	1.18E-183	Fibroblasts	NME1-NME2
ATP1B1	1.64E-187	0.717224252	0.379	0.04	3.86E-183	Fibroblasts	ATP1B1
PTTG1IP1	2.71E-187	0.697465163	0.64	0.162	6.38E-183	Fibroblasts	PTTG1IP
BEX3	8.93E-187	0.554117792	0.34	0.028	2.10E-182	Fibroblasts	BEX3
ZKSCAN1	1.38E-186	0.568126571	0.472	0.086	3.24E-182	Fibroblasts	ZKSCAN1
NEDD4L	7.85E-186	0.390387925	0.252	0.01	1.85E-181	Fibroblasts	NEDD4L
BLOC1S5-TXNDC51	8.59E-186	0.43949026	0.442	0.095	2.02E-181	Fibroblasts	BLOC1S5-TXNDC5
VEGFA	3.92E-184	0.728111508	0.36	0.035	9.24E-180	Fibroblasts	VEGFA
EPB41L4A-AS1	6.48E-182	0.668647834	0.437	0.06	1.53E-177	Fibroblasts	EPB41L4A-AS1
SEM1	1.08E-181	0.550219481	0.66	0.207	2.55E-177	Fibroblasts	SEM1
ADGRG1	7.25E-181	0.524738498	0.449	0.097	1.71E-176	Fibroblasts	ADGRG1
TMEM14C	5.26E-180	0.517446407	0.503	0.109	1.24E-175	Fibroblasts	TMEM14C
AHCYL2	2.77E-179	0.467403578	0.261	0.011	6.53E-175	Fibroblasts	AHCYL2
PLTP	1.34E-174	0.432726	0.358	0.054	3.16E-170	Fibroblasts	PLTP
CTNNB1	3.45E-174	0.571146174	0.46	0.082	8.14E-170	Fibroblasts	CTNNB1
DCUN1D5	4.62E-174	0.483680472	0.348	0.039	1.09E-169	Fibroblasts	DCUN1D5
FN1	1.45E-173	0.747376152	0.381	0.043	3.41E-169	Fibroblasts	FN1
C8orf33	8.08E-173	0.479809079	0.345	0.039	1.90E-168	Fibroblasts	C8orf33
RPS28	1.57E-172	0.648295702	0.903	0.478	3.71E-168	Fibroblasts	RPS28
TMEM147	1.89E-171	0.574718617	0.484	0.091	4.46E-167	Fibroblasts	TMEM147
LAPTM4A1	4.66E-171	0.58195686	0.567	0.144	1.10E-166	Fibroblasts	LAPTM4A
EI24	5.22E-170	0.501568089	0.398	0.059	1.23E-165	Fibroblasts	EI24
MGST3	1.94E-169	0.575061021	0.511	0.109	4.58E-165	Fibroblasts	MGST3
DST	3.43E-168	0.521346483	0.314	0.026	8.07E-164	Fibroblasts	DST
APOC11	1.02E-166	0.872664709	0.441	0.07	2.40E-162	Fibroblasts	APOC1
MARCKSL1	1.34E-165	0.426558823	0.326	0.041	3.16E-161	Fibroblasts	MARCKSL1
SDC3	2.45E-165	0.576032272	0.323	0.028	5.78E-161	Fibroblasts	SDC3
MFSD12	2.06E-164	0.581281817	0.379	0.046	4.85E-160	Fibroblasts	MFSD12
ST13	3.32E-164	0.532279554	0.637	0.206	7.82E-160	Fibroblasts	ST13
APP	5.28E-164	0.52558275	0.358	0.043	1.24E-159	Fibroblasts	APP
FBXO32	1.97E-160	0.480023674	0.296	0.028	4.63E-156	Fibroblasts	FBXO32
AHCY	8.49E-160	0.52146994	0.356	0.042	2.00E-155	Fibroblasts	AHCY
LGALS3BP	1.30E-159	0.572757066	0.423	0.071	3.06E-155	Fibroblasts	LGALS3BP
NENF	1.57E-159	0.516169878	0.426	0.074	3.69E-155	Fibroblasts	NENF
TOP1MT	6.74E-159	0.413135107	0.261	0.017	1.59E-154	Fibroblasts	TOP1MT
TUBA1A	4.95E-158	0.635913433	0.522	0.118	1.17E-153	Fibroblasts	TUBA1A
LGALS11	5.95E-158	0.695623567	0.795	0.31	1.40E-153	Fibroblasts	LGALS1
CDK2AP1	7.45E-158	0.555593631	0.376	0.049	1.76E-153	Fibroblasts	CDK2AP1
LRRD1	2.40E-157	0.449981092	0.332	0.038	5.66E-153	Fibroblasts	LRRD1
TSPAN3	8.22E-157	0.541299906	0.415	0.068	1.94E-152	Fibroblasts	TSPAN3
RPS7	2.24E-156	0.414214855	0.97	0.791	5.28E-152	Fibroblasts	RPS7
H1F0	3.80E-156	0.428823172	0.299	0.03	8.95E-152	Fibroblasts	H1F0
KMT5B	1.53E-155	0.55461385	0.412	0.071	3.60E-151	Fibroblasts	KMT5B
TCEAL9	2.23E-155	0.424029639	0.263	0.017	5.25E-151	Fibroblasts	TCEAL9
MDH2	6.61E-155	0.523925136	0.554	0.154	1.56E-150	Fibroblasts	MDH2
BSG	2.06E-154	0.542447105	0.53	0.132	4.86E-150	Fibroblasts	BSG
GPAA1	1.92E-153	0.484047938	0.376	0.058	4.53E-149	Fibroblasts	GPAA1
OSBPL1A	2.17E-153	0.403027091	0.27	0.022	5.12E-149	Fibroblasts	OSBPL1A
AP1S21	8.45E-153	0.578806768	0.526	0.133	1.99E-148	Fibroblasts	AP1S2
PRDX41	1.17E-151	0.487007529	0.399	0.07	2.76E-147	Fibroblasts	PRDX4
ZC3H13	2.13E-151	0.61894262	0.55	0.144	5.02E-147	Fibroblasts	ZC3H13
HSBP1	2.24E-151	0.556397427	0.511	0.124	5.28E-147	Fibroblasts	HSBP1
CTDSP2	1.28E-150	0.592091136	0.446	0.083	3.02E-146	Fibroblasts	CTDSP2
ERGIC31	1.58E-150	0.557870395	0.566	0.158	3.72E-146	Fibroblasts	ERGIC3
RPLP0	3.12E-150	0.471399572	0.953	0.703	7.36E-146	Fibroblasts	RPLP0
AC073861.12	2.70E-149	0.434445871	0.972	0.762	6.36E-145	Fibroblasts	AC073861.1
ARHGAP5	3.82E-149	0.491874153	0.357	0.054	8.99E-145	Fibroblasts	ARHGAP5
FIS1	6.27E-149	0.520266141	0.431	0.082	1.48E-144	Fibroblasts	FIS1
RPS12	7.82E-149	0.261775732	0.996	0.957	1.84E-144	Fibroblasts	RPS12
GPI	2.21E-147	0.441879511	0.524	0.162	5.21E-143	Fibroblasts	GPI
HMGA1	5.58E-147	0.705977955	0.539	0.134	1.31E-142	Fibroblasts	HMGA1
ZMAT3	1.13E-146	0.483723755	0.348	0.052	2.67E-142	Fibroblasts	ZMAT3
C1orf43	2.98E-146	0.521688577	0.553	0.16	7.02E-142	Fibroblasts	C1orf43
BZW2	1.27E-145	0.44719627	0.333	0.047	2.99E-141	Fibroblasts	BZW2
C1orf21	1.12E-144	0.349056622	0.261	0.032	2.64E-140	Fibroblasts	C1orf21
SRM1	1.28E-144	0.497944153	0.458	0.105	3.02E-140	Fibroblasts	SRM
CD81	2.38E-144	0.580176995	0.774	0.321	5.60E-140	Fibroblasts	CD81
PGRMC1	1.51E-143	0.47187066	0.315	0.038	3.57E-139	Fibroblasts	PGRMC1
RPL361	1.67E-143	0.42159791	0.97	0.777	3.93E-139	Fibroblasts	RPL36
OPN3	3.57E-143	0.549525427	0.326	0.037	8.42E-139	Fibroblasts	OPN3
NDUFC2	9.54E-142	0.548986208	0.551	0.157	2.25E-137	Fibroblasts	NDUFC2
TWF1	1.66E-141	0.361878801	0.274	0.03	3.92E-137	Fibroblasts	TWF1
SCD	4.24E-140	0.397577265	0.283	0.034	9.99E-136	Fibroblasts	SCD
EMC10	2.56E-139	0.477431001	0.445	0.105	6.03E-135	Fibroblasts	EMC10
TOMM71	5.44E-139	0.589163491	0.91	0.48	1.28E-134	Fibroblasts	TOMM7
CBX3	5.68E-139	0.520264317	0.704	0.28	1.34E-134	Fibroblasts	CBX3
AC018738.1	8.46E-139	0.365225166	0.442	0.132	1.99E-134	Fibroblasts	AC018738.1
SEC11C1	1.11E-138	0.485751705	0.52	0.161	2.61E-134	Fibroblasts	SEC11C
ABL2	1.23E-138	0.423412554	0.284	0.031	2.91E-134	Fibroblasts	ABL2
METTL9	1.15E-137	0.486995183	0.456	0.113	2.72E-133	Fibroblasts	METTL9
AHR	1.74E-137	0.470431747	0.391	0.08	4.11E-133	Fibroblasts	AHR
SNHG7	2.58E-137	0.454353253	0.352	0.061	6.08E-133	Fibroblasts	SNHG7
PEBP1	3.06E-137	0.492029248	0.647	0.244	7.21E-133	Fibroblasts	PEBP1
HSP90AB3P	4.40E-137	0.447536171	0.501	0.15	1.04E-132	Fibroblasts	HSP90AB3P
PRDX6	5.07E-137	0.572371701	0.554	0.158	1.20E-132	Fibroblasts	PRDX6
EIF3E	5.49E-137	0.672788859	0.756	0.326	1.29E-132	Fibroblasts	EIF3E
SBDS	1.04E-136	0.4006562	0.348	0.066	2.45E-132	Fibroblasts	SBDS
AC026436.1	1.93E-136	0.421893301	0.695	0.305	4.54E-132	Fibroblasts	AC026436.1
ANO6	1.19E-135	0.45509566	0.334	0.051	2.81E-131	Fibroblasts	ANO6
AC015911.1	1.65E-135	0.346025972	0.594	0.255	3.89E-131	Fibroblasts	AC015911.1
SND11	7.23E-135	0.48069803	0.456	0.111	1.70E-130	Fibroblasts	SND1
RPS21	8.64E-135	0.315984294	0.987	0.896	2.03E-130	Fibroblasts	RPS21
AC005840.11	5.33E-134	0.35992146	0.582	0.244	1.26E-129	Fibroblasts	AC005840.1
HSPE1	7.73E-134	0.401708954	0.497	0.162	1.82E-129	Fibroblasts	HSPE1
SMS	1.74E-133	0.452941354	0.42	0.102	4.10E-129	Fibroblasts	SMS
RNASE11	2.53E-133	0.904542322	0.411	0.087	5.97E-129	Fibroblasts	RNASE1
ZNF1061	2.84E-133	0.621279378	0.52	0.136	6.69E-129	Fibroblasts	ZNF106
HDLBP1	3.24E-133	0.522111127	0.555	0.173	7.63E-129	Fibroblasts	HDLBP
GPX41	4.06E-133	0.557823328	0.659	0.241	9.56E-129	Fibroblasts	GPX4
NDUFB9	6.05E-133	0.588501443	0.585	0.18	1.43E-128	Fibroblasts	NDUFB9
SSBP1	1.07E-132	0.417668111	0.509	0.168	2.52E-128	Fibroblasts	SSBP1
LGALS31	4.97E-132	0.718843404	0.586	0.177	1.17E-127	Fibroblasts	LGALS3
COX6CP1	5.25E-132	0.360355181	0.478	0.162	1.24E-127	Fibroblasts	COX6CP1
SNRPE	7.71E-132	0.403871801	0.415	0.106	1.82E-127	Fibroblasts	SNRPE
SLIRP	8.13E-132	0.484910469	0.46	0.116	1.92E-127	Fibroblasts	SLIRP
CCT6A	1.16E-131	0.464396037	0.491	0.144	2.73E-127	Fibroblasts	CCT6A
RPS51	3.41E-131	0.476518101	0.947	0.702	8.02E-127	Fibroblasts	RPS5
NDUFV1	3.58E-131	0.441676353	0.384	0.08	8.44E-127	Fibroblasts	NDUFV1
RPS16	7.77E-131	0.296944809	0.984	0.894	1.83E-126	Fibroblasts	RPS16
TUBB	1.27E-130	0.439294832	0.658	0.274	2.99E-126	Fibroblasts	TUBB
IFITM31	3.10E-130	0.495797129	0.632	0.244	7.31E-126	Fibroblasts	IFITM3
YWHAE1	3.28E-130	0.520630935	0.675	0.26	7.73E-126	Fibroblasts	YWHAE
GLUL1	3.97E-130	0.303285733	0.496	0.201	9.36E-126	Fibroblasts	GLUL
CYB5R3	4.33E-130	0.449634551	0.431	0.11	1.02E-125	Fibroblasts	CYB5R3
ALDOA1	6.60E-130	0.598067272	0.786	0.343	1.55E-125	Fibroblasts	ALDOA
RAC11	9.05E-130	0.486709945	0.747	0.334	2.13E-125	Fibroblasts	RAC1
TBCA	1.40E-129	0.428420949	0.532	0.18	3.29E-125	Fibroblasts	TBCA
DUSP61	2.34E-129	0.553995442	0.435	0.101	5.52E-125	Fibroblasts	DUSP6
IMPDH2	2.40E-129	0.408954107	0.352	0.068	5.65E-125	Fibroblasts	IMPDH2
H2AFZ	3.55E-129	0.434173935	0.589	0.225	8.37E-125	Fibroblasts	H2AFZ
GSTP12	3.61E-129	0.549153387	0.704	0.281	8.51E-125	Fibroblasts	GSTP1
NOP56	5.85E-129	0.457284512	0.433	0.111	1.38E-124	Fibroblasts	NOP56
MYC	7.86E-129	0.421756672	0.292	0.04	1.85E-124	Fibroblasts	MYC
RPL3P2	4.34E-128	0.380942122	0.636	0.277	1.02E-123	Fibroblasts	RPL3P2
GGCT	5.18E-128	0.342742827	0.29	0.05	1.22E-123	Fibroblasts	GGCT
SGK1	7.56E-128	0.410410664	0.325	0.06	1.78E-123	Fibroblasts	SGK1
ASAH11	9.79E-128	0.561017649	0.481	0.123	2.31E-123	Fibroblasts	ASAH1
ANXA51	1.65E-127	0.537811381	0.67	0.259	3.89E-123	Fibroblasts	ANXA5
UQCRQ1	5.17E-127	0.492910593	0.609	0.221	1.22E-122	Fibroblasts	UQCRQ
HSPD1	7.05E-127	0.552641677	0.544	0.163	1.66E-122	Fibroblasts	HSPD1
MRPL21	1.10E-126	0.423403687	0.358	0.074	2.59E-122	Fibroblasts	MRPL21
SNU13	2.02E-126	0.407539262	0.527	0.185	4.76E-122	Fibroblasts	SNU13
UQCRH	2.35E-126	0.456951422	0.664	0.275	5.55E-122	Fibroblasts	UQCRH
CCNB1IP1	3.04E-126	0.335008931	0.265	0.039	7.17E-122	Fibroblasts	CCNB1IP1
PRDX2	6.05E-126	0.403516802	0.412	0.107	1.43E-121	Fibroblasts	PRDX2
ASPH	7.00E-126	0.432418565	0.299	0.04	1.65E-121	Fibroblasts	ASPH
NDUFA4	1.11E-125	0.569808994	0.722	0.295	2.60E-121	Fibroblasts	NDUFA4
SELENOW	3.32E-125	0.41096896	0.468	0.147	7.81E-121	Fibroblasts	SELENOW
DDT	7.54E-125	0.409032291	0.435	0.121	1.78E-120	Fibroblasts	DDT
PUF60	9.33E-125	0.384545645	0.365	0.086	2.20E-120	Fibroblasts	PUF60
RPLP1P6	1.11E-124	0.378329816	0.59	0.244	2.61E-120	Fibroblasts	RPLP1P6
RPS2	1.61E-124	0.284467673	0.98	0.898	3.80E-120	Fibroblasts	RPS2
C12orf57	2.12E-124	0.343649445	0.497	0.19	4.99E-120	Fibroblasts	C12orf57
CIRBP	5.67E-124	0.445667907	0.604	0.235	1.34E-119	Fibroblasts	CIRBP
TIMM13	1.42E-123	0.442713942	0.341	0.06	3.35E-119	Fibroblasts	TIMM13
LAMP11	1.54E-123	0.26148101	0.445	0.181	3.63E-119	Fibroblasts	LAMP1
NUDT31	2.10E-123	0.390628572	0.462	0.151	4.94E-119	Fibroblasts	NUDT3
AMD1	2.11E-123	0.635257892	0.431	0.094	4.97E-119	Fibroblasts	AMD1
NDUFAF8	1.44E-122	0.443834662	0.352	0.067	3.40E-118	Fibroblasts	NDUFAF8
POLR1D	1.47E-122	0.432745206	0.513	0.173	3.46E-118	Fibroblasts	POLR1D
SCARB22	2.53E-122	0.504567635	0.418	0.094	5.96E-118	Fibroblasts	SCARB2
ATP5MPL	5.64E-122	0.439473703	0.605	0.237	1.33E-117	Fibroblasts	ATP5MPL
TUBA1B1	1.44E-121	0.39549392	0.702	0.333	3.38E-117	Fibroblasts	TUBA1B
EIF3B	2.60E-121	0.405039709	0.384	0.094	6.13E-117	Fibroblasts	EIF3B
TTC31	2.59E-120	0.443075604	0.52	0.179	6.10E-116	Fibroblasts	TTC3
USP22	3.19E-120	0.372864566	0.354	0.084	7.52E-116	Fibroblasts	USP22
TRIB11	5.27E-120	0.449423892	0.341	0.059	1.24E-115	Fibroblasts	TRIB1
RPS19	7.79E-120	0.261380831	0.993	0.941	1.84E-115	Fibroblasts	RPS19
RPL22P1	9.33E-120	0.269216625	0.484	0.209	2.20E-115	Fibroblasts	RPL22P1
ROMO1	1.62E-119	0.433748722	0.528	0.183	3.81E-115	Fibroblasts	ROMO1
ZNHIT1	1.89E-119	0.431697426	0.427	0.114	4.45E-115	Fibroblasts	ZNHIT1
ATP6V1F1	2.03E-119	0.415309174	0.524	0.187	4.78E-115	Fibroblasts	ATP6V1F
AL122020.11	4.55E-119	0.302803341	0.419	0.151	1.07E-114	Fibroblasts	AL122020.1
RPL18	6.15E-119	0.355308115	0.968	0.814	1.45E-114	Fibroblasts	RPL18
RPS27L	6.29E-119	0.544703968	0.551	0.174	1.48E-114	Fibroblasts	RPS27L
FBL	7.20E-119	0.511961073	0.573	0.2	1.70E-114	Fibroblasts	FBL
FTH11	1.17E-118	0.476195702	0.985	0.736	2.76E-114	Fibroblasts	FTH1
CSNK1E1	1.27E-118	0.357461978	0.318	0.062	2.99E-114	Fibroblasts	CSNK1E
PSMB4	1.48E-118	0.385145077	0.609	0.261	3.48E-114	Fibroblasts	PSMB4
AC011447.11	1.60E-118	0.28008496	0.598	0.294	3.76E-114	Fibroblasts	AC011447.1
COX5B	2.32E-118	0.401266054	0.609	0.254	5.46E-114	Fibroblasts	COX5B
C11orf24	2.66E-118	0.359473629	0.253	0.027	6.27E-114	Fibroblasts	C11orf24
TOMM6	8.11E-118	0.430575564	0.571	0.217	1.91E-113	Fibroblasts	TOMM6
SYPL1	1.72E-117	0.364641203	0.303	0.058	4.05E-113	Fibroblasts	SYPL1
PHC2	5.23E-117	0.37572822	0.342	0.078	1.23E-112	Fibroblasts	PHC2
MAGED2	6.49E-117	0.398898562	0.33	0.063	1.53E-112	Fibroblasts	MAGED2
PTP4A1	8.79E-117	0.360432248	0.356	0.089	2.07E-112	Fibroblasts	PTP4A1
RAB6A	1.22E-116	0.305507303	0.357	0.103	2.89E-112	Fibroblasts	RAB6A
RPL32	6.80E-116	0.278819329	0.984	0.904	1.60E-111	Fibroblasts	RPL32
ATP5F1B	1.03E-115	0.342400329	0.628	0.293	2.43E-111	Fibroblasts	ATP5F1B
EIF3L	4.35E-115	0.491385434	0.644	0.26	1.02E-110	Fibroblasts	EIF3L
SF3B6	4.91E-115	0.402353149	0.441	0.134	1.16E-110	Fibroblasts	SF3B6
SEC61G1	2.54E-114	0.450841211	0.547	0.197	5.98E-110	Fibroblasts	SEC61G
RPL13AP20	2.83E-114	0.262176694	0.349	0.116	6.67E-110	Fibroblasts	RPL13AP20
SLC25A3	4.81E-114	0.437679145	0.668	0.296	1.13E-109	Fibroblasts	SLC25A3
RDX	5.39E-114	0.46323237	0.383	0.087	1.27E-109	Fibroblasts	RDX
CHCHD2	8.55E-114	0.485424973	0.737	0.337	2.01E-109	Fibroblasts	CHCHD2
MAGED11	1.51E-113	0.39448133	0.305	0.049	3.55E-109	Fibroblasts	MAGED1
GRINA1	3.85E-113	0.411722039	0.443	0.134	9.06E-109	Fibroblasts	GRINA
YWHAQ	8.79E-113	0.406396422	0.536	0.204	2.07E-108	Fibroblasts	YWHAQ
SNORD331	9.17E-113	0.31843478	0.493	0.203	2.16E-108	Fibroblasts	SNORD33
RPS23P8	1.29E-112	0.251489631	0.495	0.231	3.04E-108	Fibroblasts	RPS23P8
YKT6	1.42E-112	0.380540124	0.305	0.055	3.35E-108	Fibroblasts	YKT6
ATP5MF	2.23E-112	0.425005395	0.581	0.229	5.25E-108	Fibroblasts	ATP5MF
CCDC502	4.32E-112	0.444641625	0.425	0.118	1.02E-107	Fibroblasts	CCDC50
RPS81	5.25E-112	0.251081784	0.993	0.933	1.24E-107	Fibroblasts	RPS8
ENY2	5.92E-112	0.363562975	0.415	0.127	1.40E-107	Fibroblasts	ENY2
EIF4B	7.01E-112	0.319036419	0.581	0.268	1.65E-107	Fibroblasts	EIF4B
PHB2	7.48E-112	0.367365724	0.474	0.169	1.76E-107	Fibroblasts	PHB2
RPS20	9.29E-112	0.289262115	0.978	0.891	2.19E-107	Fibroblasts	RPS20
UQCR11	1.14E-111	0.404377554	0.663	0.303	2.68E-107	Fibroblasts	UQCR11
AL450405.1	2.00E-111	0.299865866	0.497	0.211	4.70E-107	Fibroblasts	AL450405.1
RAB2A	4.63E-111	0.425383596	0.446	0.135	1.09E-106	Fibroblasts	RAB2A
RPS17	1.06E-110	0.301332919	0.534	0.239	2.51E-106	Fibroblasts	RPS17
A2M	1.11E-110	0.509324252	0.323	0.058	2.61E-106	Fibroblasts	A2M
RHOQ	1.50E-110	0.374558173	0.322	0.065	3.53E-106	Fibroblasts	RHOQ
RTN41	1.71E-110	0.45113695	0.566	0.218	4.02E-106	Fibroblasts	RTN4
GLO1	4.91E-110	0.419652124	0.383	0.095	1.16E-105	Fibroblasts	GLO1
PYURF	5.13E-110	0.423643145	0.469	0.153	1.21E-105	Fibroblasts	PYURF
TRIM28	5.91E-110	0.391673155	0.407	0.117	1.39E-105	Fibroblasts	TRIM28
P4HA1	9.51E-110	0.41014999	0.323	0.064	2.24E-105	Fibroblasts	P4HA1
CD44	9.62E-110	0.50315295	0.784	0.385	2.27E-105	Fibroblasts	CD44
ROCK2	1.85E-109	0.375802609	0.321	0.071	4.36E-105	Fibroblasts	ROCK2
KDELR11	2.40E-109	0.418101933	0.419	0.115	5.66E-105	Fibroblasts	KDELR1
CNIH4	2.53E-109	0.313576053	0.302	0.07	5.97E-105	Fibroblasts	CNIH4
MZT2B	2.68E-109	0.345145839	0.553	0.236	6.32E-105	Fibroblasts	MZT2B
UBE2E3	4.06E-109	0.28201323	0.271	0.058	9.56E-105	Fibroblasts	UBE2E3
GNG7	4.08E-109	0.427871674	0.253	0.029	9.61E-105	Fibroblasts	GNG7
QARS	4.17E-109	0.392265168	0.388	0.107	9.83E-105	Fibroblasts	QARS
MFF	5.37E-109	0.328151166	0.36	0.102	1.27E-104	Fibroblasts	MFF
LDHA1	5.51E-109	0.483268062	0.795	0.401	1.30E-104	Fibroblasts	LDHA
KDELR21	6.66E-109	0.407991511	0.435	0.129	1.57E-104	Fibroblasts	KDELR2
RPS31	7.15E-109	0.313042663	0.972	0.86	1.68E-104	Fibroblasts	RPS3
STMN1	1.06E-108	0.315433883	0.373	0.123	2.50E-104	Fibroblasts	STMN1
UBL5	1.15E-108	0.275099197	0.636	0.331	2.71E-104	Fibroblasts	UBL5
LDHB1	1.53E-108	0.406508434	0.654	0.3	3.60E-104	Fibroblasts	LDHB
RABAC11	2.00E-108	0.34606712	0.437	0.151	4.72E-104	Fibroblasts	RABAC1
SNORD541	2.70E-108	0.286346373	0.612	0.311	6.36E-104	Fibroblasts	SNORD54
COX6C	3.61E-108	0.493327395	0.698	0.31	8.51E-104	Fibroblasts	COX6C
MTATP8P1	6.17E-108	0.426042499	0.937	0.714	1.45E-103	Fibroblasts	MTATP8P1
SNRPD2	1.24E-107	0.390832481	0.693	0.336	2.92E-103	Fibroblasts	SNRPD2
SLC39A6	1.37E-107	0.356453856	0.256	0.037	3.22E-103	Fibroblasts	SLC39A6
UBXN6	2.40E-107	0.334249084	0.322	0.076	5.66E-103	Fibroblasts	UBXN6
NDUFB2	3.11E-107	0.401597279	0.536	0.208	7.34E-103	Fibroblasts	NDUFB2
SNHG5	4.27E-107	0.353439215	0.621	0.293	1.01E-102	Fibroblasts	SNHG5
COX7A2L	1.21E-106	0.331562294	0.388	0.123	2.86E-102	Fibroblasts	COX7A2L
CYC1	2.47E-106	0.422534986	0.387	0.097	5.83E-102	Fibroblasts	CYC1
PLD31	3.20E-106	0.358448019	0.399	0.122	7.55E-102	Fibroblasts	PLD3
SEC11A	3.91E-106	0.389605416	0.518	0.198	9.20E-102	Fibroblasts	SEC11A
AP002990.11	4.02E-106	0.437309045	0.941	0.68	9.46E-102	Fibroblasts	AP002990.1
SSR21	6.39E-106	0.326946353	0.605	0.289	1.51E-101	Fibroblasts	SSR2
RHEB	6.82E-106	0.396675691	0.356	0.083	1.61E-101	Fibroblasts	RHEB
CCT3	7.18E-106	0.357778752	0.431	0.146	1.69E-101	Fibroblasts	CCT3
NDUFB7	9.01E-106	0.37477866	0.437	0.143	2.12E-101	Fibroblasts	NDUFB7
MAP4K4	1.04E-105	0.301728905	0.295	0.075	2.46E-101	Fibroblasts	MAP4K4
ATP5MC3	1.12E-105	0.346769183	0.584	0.264	2.64E-101	Fibroblasts	ATP5MC3
P4HB2	1.67E-105	0.400105822	0.585	0.248	3.94E-101	Fibroblasts	P4HB
HSF1	2.00E-105	0.314456253	0.29	0.064	4.70E-101	Fibroblasts	HSF1
PRKCSH	2.30E-105	0.304821699	0.38	0.123	5.42E-101	Fibroblasts	PRKCSH
DDX1	3.06E-105	0.347550384	0.326	0.079	7.20E-101	Fibroblasts	DDX1
NDUFS8	3.38E-105	0.391435145	0.4	0.114	7.97E-101	Fibroblasts	NDUFS8
SKP1	4.88E-105	0.275794275	0.538	0.255	1.15E-100	Fibroblasts	SKP1
NDUFS5	7.75E-105	0.291820667	0.527	0.239	1.83E-100	Fibroblasts	NDUFS5
RPL5P171	1.24E-104	0.308852907	0.658	0.341	2.91E-100	Fibroblasts	RPL5P17
CCT4	2.15E-104	0.37632322	0.454	0.159	5.06E-100	Fibroblasts	CCT4
TCEAL4	3.34E-104	0.380923899	0.282	0.05	7.86E-100	Fibroblasts	TCEAL4
NOL7	4.22E-104	0.372372897	0.422	0.136	9.95E-100	Fibroblasts	NOL7
TROVE2	5.57E-104	0.311950786	0.358	0.113	1.31E-99	Fibroblasts	TROVE2
COX20	5.62E-104	0.274231022	0.341	0.11	1.32E-99	Fibroblasts	COX20
CUTA	6.19E-104	0.334671759	0.42	0.145	1.46E-99	Fibroblasts	CUTA
AC005521.1	7.75E-104	0.252946559	0.394	0.158	1.83E-99	Fibroblasts	AC005521.1
LSM4	8.66E-104	0.291916168	0.348	0.107	2.04E-99	Fibroblasts	LSM4
SMIM30	1.05E-103	0.292897539	0.284	0.068	2.47E-99	Fibroblasts	SMIM30
SMIM4	1.05E-103	0.35806289	0.263	0.042	2.47E-99	Fibroblasts	SMIM4
CCT2	2.62E-103	0.383008058	0.389	0.113	6.16E-99	Fibroblasts	CCT2
AC079140.2	4.28E-103	0.296046012	0.54	0.251	1.01E-98	Fibroblasts	AC079140.2
IMPAD1	5.38E-103	0.327167844	0.296	0.063	1.27E-98	Fibroblasts	IMPAD1
RPL10A1	8.77E-103	0.409901721	0.93	0.713	2.07E-98	Fibroblasts	RPL10A
ATP5F1A1	1.69E-102	0.403013173	0.644	0.297	3.97E-98	Fibroblasts	ATP5F1A
SERPINF11	2.09E-102	0.436299041	0.272	0.04	4.92E-98	Fibroblasts	SERPINF1
GNL31	8.02E-102	0.358034155	0.332	0.078	1.89E-97	Fibroblasts	GNL3
NDUFA11	1.61E-101	0.28852077	0.447	0.18	3.78E-97	Fibroblasts	NDUFA11
RPN21	3.76E-101	0.32988377	0.507	0.215	8.87E-97	Fibroblasts	RPN2
TMEM248	4.19E-101	0.329468977	0.402	0.135	9.88E-97	Fibroblasts	TMEM248
HSD17B12	6.46E-101	0.367451099	0.296	0.057	1.52E-96	Fibroblasts	HSD17B12
PAICS	7.51E-101	0.333131866	0.283	0.055	1.77E-96	Fibroblasts	PAICS
ATP5PO	8.62E-101	0.307617239	0.553	0.256	2.03E-96	Fibroblasts	ATP5PO
ACSL3	1.27E-100	0.4227217	0.299	0.055	3.00E-96	Fibroblasts	ACSL3
AC093827.1	1.32E-100	0.26052238	0.487	0.225	3.12E-96	Fibroblasts	AC093827.1
POLR2L	1.37E-100	0.365710462	0.485	0.185	3.22E-96	Fibroblasts	POLR2L
ENO11	3.46E-100	0.373036902	0.815	0.462	8.16E-96	Fibroblasts	ENO1
EIF1AX	3.55E-100	0.339918676	0.392	0.123	8.37E-96	Fibroblasts	EIF1AX
S100A101	4.54E-100	0.427655503	0.722	0.362	1.07E-95	Fibroblasts	S100A10
AC024293.1	5.40E-100	0.438573468	0.919	0.643	1.27E-95	Fibroblasts	AC024293.1
PTDSS1	8.59E-100	0.284844943	0.318	0.093	2.02E-95	Fibroblasts	PTDSS1
MTPN	8.64E-100	0.382041247	0.566	0.246	2.04E-95	Fibroblasts	MTPN
NME1	1.23E-99	0.339398311	0.305	0.064	2.89E-95	Fibroblasts	NME1
FBXO7	1.27E-99	0.44598845	0.422	0.124	2.99E-95	Fibroblasts	FBXO7
RPS12P26	2.02E-99	0.446113882	0.938	0.615	4.75E-95	Fibroblasts	RPS12P26
HSPE1-MOB4	2.28E-99	0.297593841	0.333	0.098	5.37E-95	Fibroblasts	HSPE1-MOB4
RF002721	2.29E-99	0.358755371	0.585	0.267	5.39E-95	Fibroblasts	RF00272
ACP1	2.65E-99	0.337468232	0.369	0.112	6.25E-95	Fibroblasts	ACP1
NUCKS1	3.05E-99	0.3077864	0.613	0.31	7.18E-95	Fibroblasts	NUCKS1
UBE2H	3.87E-99	0.384298658	0.361	0.097	9.12E-95	Fibroblasts	UBE2H
UFC1	4.32E-99	0.293551602	0.415	0.157	1.02E-94	Fibroblasts	UFC1
RPL221	4.49E-99	0.335135757	0.805	0.464	1.06E-94	Fibroblasts	RPL22
RPS27A	4.72E-99	0.260750562	0.989	0.915	1.11E-94	Fibroblasts	RPS27A
C1QBP	6.27E-99	0.313386732	0.367	0.115	1.48E-94	Fibroblasts	C1QBP
APLP21	1.22E-98	0.261817042	0.45	0.203	2.88E-94	Fibroblasts	APLP2
RPL7L1	1.23E-98	0.317707728	0.384	0.127	2.89E-94	Fibroblasts	RPL7L1
SMARCC1	1.32E-98	0.334868288	0.388	0.13	3.11E-94	Fibroblasts	SMARCC1
AP3D1	1.36E-98	0.337186517	0.364	0.109	3.19E-94	Fibroblasts	AP3D1
HDDC2	1.63E-98	0.343470764	0.307	0.074	3.84E-94	Fibroblasts	HDDC2
MRFAP1	1.82E-98	0.384534937	0.447	0.155	4.28E-94	Fibroblasts	MRFAP1
RALA	2.54E-98	0.327744964	0.349	0.103	5.98E-94	Fibroblasts	RALA
C19orf53	3.07E-98	0.269177071	0.462	0.201	7.24E-94	Fibroblasts	C19orf53
SNHG8	5.56E-98	0.352583906	0.42	0.147	1.31E-93	Fibroblasts	SNHG8
CANX2	1.10E-97	0.419909101	0.663	0.313	2.59E-93	Fibroblasts	CANX
NORAD	1.39E-97	0.345002329	0.338	0.093	3.28E-93	Fibroblasts	NORAD
TRAM11	1.73E-97	0.286911115	0.495	0.224	4.07E-93	Fibroblasts	TRAM1
TAX1BP1	4.09E-97	0.332917108	0.519	0.227	9.62E-93	Fibroblasts	TAX1BP1
AZIN1	5.72E-97	0.322427701	0.389	0.13	1.35E-92	Fibroblasts	AZIN1
TMCO1	6.54E-97	0.288343873	0.43	0.173	1.54E-92	Fibroblasts	TMCO1
DYNLL2	7.23E-97	0.330058623	0.319	0.086	1.70E-92	Fibroblasts	DYNLL2
MAP2K2	2.48E-96	0.315927171	0.379	0.126	5.85E-92	Fibroblasts	MAP2K2
PRCP	3.81E-96	0.405280527	0.342	0.079	8.97E-92	Fibroblasts	PRCP
SLC25A5	7.11E-96	0.382041196	0.608	0.28	1.68E-91	Fibroblasts	SLC25A5
ATP5ME	8.20E-96	0.369083439	0.589	0.269	1.93E-91	Fibroblasts	ATP5ME
AC113935.1	1.23E-95	0.288326834	0.558	0.276	2.89E-91	Fibroblasts	AC113935.1
MORF4L21	1.32E-95	0.373681042	0.348	0.087	3.12E-91	Fibroblasts	MORF4L2
KRT10	1.48E-95	0.319622058	0.345	0.099	3.50E-91	Fibroblasts	KRT10
MLEC1	2.72E-95	0.392100844	0.381	0.108	6.40E-91	Fibroblasts	MLEC
RPL15	3.15E-95	0.311960287	0.977	0.828	7.43E-91	Fibroblasts	RPL15
HDGF	3.56E-95	0.411832902	0.52	0.204	8.38E-91	Fibroblasts	HDGF
AC026403.1	3.94E-95	0.487742824	0.763	0.383	9.29E-91	Fibroblasts	AC026403.1
Z74021.1	5.85E-95	0.34540756	0.706	0.375	1.38E-90	Fibroblasts	Z74021.1
CCDC142	6.48E-95	0.344523555	0.375	0.115	1.53E-90	Fibroblasts	CCDC142
MRPS33	7.90E-95	0.323714398	0.301	0.072	1.86E-90	Fibroblasts	MRPS33
AL713999.11	1.87E-94	0.2789363	0.496	0.229	4.41E-90	Fibroblasts	AL713999.1
STMP1	3.14E-94	0.277803187	0.345	0.117	7.40E-90	Fibroblasts	STMP1
CHP1	3.50E-94	0.313346648	0.332	0.095	8.24E-90	Fibroblasts	CHP1
AC020917.1	3.81E-94	0.279797161	0.445	0.192	8.97E-90	Fibroblasts	AC020917.1
ATP5PF	4.47E-94	0.270781999	0.47	0.209	1.05E-89	Fibroblasts	ATP5PF
HDAC2	5.59E-94	0.304423003	0.321	0.092	1.32E-89	Fibroblasts	HDAC2
KDM3A	5.86E-94	0.289114481	0.253	0.055	1.38E-89	Fibroblasts	KDM3A
RAB7A1	8.76E-94	0.382250963	0.565	0.248	2.06E-89	Fibroblasts	RAB7A
POLR2J	1.34E-93	0.308619858	0.353	0.111	3.15E-89	Fibroblasts	POLR2J
BUD23	1.35E-93	0.324381096	0.311	0.077	3.19E-89	Fibroblasts	BUD23
RPL3P42	1.44E-93	0.414995778	0.938	0.667	3.38E-89	Fibroblasts	RPL3P4
EIF5A	1.73E-93	0.349202834	0.504	0.209	4.08E-89	Fibroblasts	EIF5A
STX7	1.78E-93	0.374976307	0.314	0.073	4.20E-89	Fibroblasts	STX7
ARF41	2.00E-93	0.373513892	0.41	0.131	4.71E-89	Fibroblasts	ARF4
CSNK2A2	2.61E-93	0.257207619	0.279	0.077	6.14E-89	Fibroblasts	CSNK2A2
UQCRB	3.80E-93	0.439449153	0.826	0.46	8.96E-89	Fibroblasts	UQCRB
CHMP3	4.32E-93	0.330636888	0.338	0.099	1.02E-88	Fibroblasts	CHMP3
VAMP3	6.21E-93	0.304158664	0.299	0.078	1.46E-88	Fibroblasts	VAMP3
PSMD8	8.54E-93	0.270875545	0.403	0.158	2.01E-88	Fibroblasts	PSMD8
COX8A	2.00E-92	0.257500485	0.617	0.336	4.71E-88	Fibroblasts	COX8A
PDAP1	2.61E-92	0.35909048	0.404	0.135	6.15E-88	Fibroblasts	PDAP1
OST41	2.89E-92	0.402935039	0.779	0.425	6.81E-88	Fibroblasts	OST4
TMED101	3.09E-92	0.374719806	0.484	0.187	7.28E-88	Fibroblasts	TMED10
NAXE	3.50E-92	0.294577346	0.272	0.059	8.25E-88	Fibroblasts	NAXE
NCL	6.04E-92	0.408865206	0.748	0.396	1.42E-87	Fibroblasts	NCL
PGK11	7.23E-92	0.406717385	0.67	0.328	1.70E-87	Fibroblasts	PGK1
CCT7	1.63E-91	0.327120647	0.385	0.131	3.85E-87	Fibroblasts	CCT7
PPIA	2.04E-91	0.268023304	0.771	0.47	4.81E-87	Fibroblasts	PPIA
PDIA61	5.00E-91	0.401198267	0.539	0.224	1.18E-86	Fibroblasts	PDIA6
ITGB1BP1	5.46E-91	0.25552028	0.287	0.086	1.29E-86	Fibroblasts	ITGB1BP1
PKM1	7.42E-91	0.318253371	0.739	0.419	1.75E-86	Fibroblasts	PKM
REPIN1	1.00E-90	0.298313179	0.261	0.055	2.36E-86	Fibroblasts	REPIN1
RPL41	1.46E-90	0.383459815	0.954	0.721	3.43E-86	Fibroblasts	RPL4
TAF1D	1.94E-90	0.268245616	0.353	0.129	4.56E-86	Fibroblasts	TAF1D
ELOC	3.18E-90	0.329531537	0.379	0.126	7.48E-86	Fibroblasts	ELOC
PPDPF	3.23E-90	0.382968687	0.756	0.411	7.60E-86	Fibroblasts	PPDPF
TXNL4A	4.35E-90	0.319964895	0.363	0.116	1.03E-85	Fibroblasts	TXNL4A
LAMTOR1	5.35E-90	0.296584964	0.371	0.13	1.26E-85	Fibroblasts	LAMTOR1
CCNG1	8.60E-90	0.2791279	0.276	0.071	2.02E-85	Fibroblasts	CCNG1
VEGFB1	2.03E-89	0.431853603	0.349	0.086	4.79E-85	Fibroblasts	VEGFB
FTL1	2.78E-89	0.388602931	0.992	0.75	6.55E-85	Fibroblasts	FTL
TPI11	2.91E-89	0.382003255	0.686	0.353	6.85E-85	Fibroblasts	TPI1
ANXA21	3.31E-89	0.300464627	0.574	0.292	7.80E-85	Fibroblasts	ANXA2
AP005263.1	3.85E-89	0.262355868	0.441	0.191	9.06E-85	Fibroblasts	AP005263.1
TMEM230	7.75E-89	0.322757675	0.387	0.132	1.83E-84	Fibroblasts	TMEM230
SYAP1	1.13E-88	0.264271008	0.34	0.119	2.67E-84	Fibroblasts	SYAP1
TM9SF21	1.22E-88	0.29975989	0.387	0.139	2.87E-84	Fibroblasts	TM9SF2
PRKAR2A	3.29E-88	0.250562752	0.276	0.081	7.75E-84	Fibroblasts	PRKAR2A
PPP1R14B1	4.42E-88	0.26837029	0.27	0.067	1.04E-83	Fibroblasts	PPP1R14B
EIF3D	7.06E-88	0.321585679	0.462	0.193	1.66E-83	Fibroblasts	EIF3D
TMX4	8.65E-88	0.35969695	0.391	0.137	2.04E-83	Fibroblasts	TMX4
EIF2AK1	1.22E-87	0.30156887	0.388	0.142	2.86E-83	Fibroblasts	EIF2AK1
RPL51	1.23E-87	0.347139487	0.966	0.781	2.90E-83	Fibroblasts	RPL5
LRPPRC	1.59E-87	0.29894011	0.279	0.07	3.75E-83	Fibroblasts	LRPPRC
ATP5MC2	1.78E-87	0.297909566	0.735	0.426	4.20E-83	Fibroblasts	ATP5MC2
HNRNPAB	2.36E-87	0.365291479	0.443	0.166	5.56E-83	Fibroblasts	HNRNPAB
FTH1P81	2.39E-87	0.330688287	0.584	0.286	5.63E-83	Fibroblasts	FTH1P8
TSPAN31	2.81E-87	0.279388812	0.271	0.068	6.62E-83	Fibroblasts	TSPAN31
SLC2A1	4.00E-87	0.383317357	0.255	0.045	9.42E-83	Fibroblasts	SLC2A1
OSTC1	4.06E-87	0.310183556	0.385	0.135	9.55E-83	Fibroblasts	OSTC
SQSTM1	5.20E-87	0.314009136	0.47	0.201	1.22E-82	Fibroblasts	SQSTM1
EMC7	5.66E-87	0.315993184	0.336	0.098	1.33E-82	Fibroblasts	EMC7
KDSR	1.44E-86	0.284010859	0.257	0.06	3.39E-82	Fibroblasts	KDSR
DDOST1	2.40E-86	0.393100503	0.472	0.176	5.64E-82	Fibroblasts	DDOST
TMEM205	3.86E-86	0.357088752	0.298	0.067	9.08E-82	Fibroblasts	TMEM205
CALM21	5.86E-86	0.362677985	0.757	0.427	1.38E-81	Fibroblasts	CALM2
HSP90B11	7.42E-86	0.407632031	0.76	0.418	1.75E-81	Fibroblasts	HSP90B1
LSM5	1.05E-85	0.283527284	0.294	0.082	2.48E-81	Fibroblasts	LSM5
WDR83OS	3.10E-85	0.305200871	0.404	0.155	7.30E-81	Fibroblasts	WDR83OS
ATRAID	4.27E-85	0.334766769	0.373	0.121	1.00E-80	Fibroblasts	ATRAID
NFE2L2	9.97E-85	0.343171375	0.365	0.121	2.35E-80	Fibroblasts	NFE2L2
IPO5	1.95E-84	0.272583458	0.263	0.065	4.60E-80	Fibroblasts	IPO5
AC011448.1	2.07E-84	0.330112226	0.496	0.215	4.89E-80	Fibroblasts	AC011448.1
RPL24P4	6.41E-84	0.32017033	0.815	0.496	1.51E-79	Fibroblasts	RPL24P4
CKAP41	1.32E-83	0.296878885	0.255	0.05	3.10E-79	Fibroblasts	CKAP4
MRPL51	1.69E-83	0.342346468	0.396	0.14	3.97E-79	Fibroblasts	MRPL51
KHSRP	1.99E-83	0.288215586	0.305	0.089	4.70E-79	Fibroblasts	KHSRP
BHLHE40	2.35E-83	0.285021246	0.35	0.129	5.55E-79	Fibroblasts	BHLHE40
RPS101	1.36E-82	0.302434848	0.724	0.419	3.20E-78	Fibroblasts	RPS10
PSMB5	1.98E-82	0.29205614	0.257	0.055	4.66E-78	Fibroblasts	PSMB5
GUK1	4.35E-82	0.273028174	0.472	0.219	1.02E-77	Fibroblasts	GUK1
ATF41	6.17E-82	0.364546894	0.528	0.235	1.45E-77	Fibroblasts	ATF4
MTDH1	9.94E-82	0.30668062	0.606	0.321	2.34E-77	Fibroblasts	MTDH
PABPC4	1.25E-81	0.310791846	0.389	0.143	2.93E-77	Fibroblasts	PABPC4
COPS6	1.69E-81	0.285538141	0.319	0.103	3.99E-77	Fibroblasts	COPS6
TUBA1C	2.12E-81	0.260077612	0.276	0.08	4.99E-77	Fibroblasts	TUBA1C
FLOT11	2.75E-81	0.281110325	0.33	0.111	6.47E-77	Fibroblasts	FLOT1
EMC4	3.30E-81	0.267408082	0.342	0.122	7.77E-77	Fibroblasts	EMC4
PDCD5	3.73E-81	0.277231876	0.326	0.11	8.78E-77	Fibroblasts	PDCD5
MYDGF1	4.01E-81	0.301544816	0.353	0.118	9.44E-77	Fibroblasts	MYDGF
ASAP1	4.82E-81	0.279256761	0.275	0.076	1.14E-76	Fibroblasts	ASAP1
NDUFA5	5.52E-81	0.276015019	0.299	0.092	1.30E-76	Fibroblasts	NDUFA5
MRPS24	1.16E-80	0.319970856	0.33	0.098	2.72E-76	Fibroblasts	MRPS24
DAD11	1.43E-80	0.256304499	0.418	0.184	3.38E-76	Fibroblasts	DAD1
AP001324.11	3.13E-80	0.313841	0.844	0.531	7.37E-76	Fibroblasts	AP001324.1
LAMTOR4	3.18E-80	0.317831193	0.373	0.133	7.49E-76	Fibroblasts	LAMTOR4
TMEM591	3.77E-80	0.343352431	0.512	0.231	8.87E-76	Fibroblasts	TMEM59
EIF5B	3.97E-80	0.267153491	0.468	0.221	9.36E-76	Fibroblasts	EIF5B
EIF3I	4.51E-80	0.276947743	0.439	0.194	1.06E-75	Fibroblasts	EIF3I
CNPY21	5.66E-80	0.36628001	0.352	0.104	1.33E-75	Fibroblasts	CNPY2
GNAS	7.88E-80	0.348529795	0.965	0.695	1.86E-75	Fibroblasts	GNAS
RPL13AP51	1.34E-79	0.320874818	0.735	0.425	3.15E-75	Fibroblasts	RPL13AP5
NHP2	2.65E-79	0.255680861	0.319	0.112	6.24E-75	Fibroblasts	NHP2
EIF6	3.87E-79	0.266957019	0.283	0.084	9.12E-75	Fibroblasts	EIF6
PIGT	7.40E-79	0.280870603	0.271	0.071	1.74E-74	Fibroblasts	PIGT
RPL14	7.71E-79	0.318388656	0.947	0.794	1.82E-74	Fibroblasts	RPL14
AC004453.11	1.18E-78	0.345620161	0.879	0.561	2.78E-74	Fibroblasts	AC004453.1
MCFD2	1.82E-78	0.293345569	0.252	0.056	4.28E-74	Fibroblasts	MCFD2
RPL31	3.58E-78	0.30846887	0.728	0.425	8.44E-74	Fibroblasts	RPL3
CTNNA1	4.80E-78	0.305332764	0.318	0.098	1.13E-73	Fibroblasts	CTNNA1
FXR1	1.10E-77	0.257301792	0.333	0.125	2.60E-73	Fibroblasts	FXR1
EIF4H	2.19E-77	0.269822523	0.383	0.154	5.15E-73	Fibroblasts	EIF4H
RAB1A	3.99E-77	0.290260003	0.332	0.11	9.41E-73	Fibroblasts	RAB1A
WDR43	4.19E-77	0.285775381	0.263	0.069	9.88E-73	Fibroblasts	WDR43
LAMP2	5.37E-77	0.351075757	0.368	0.122	1.26E-72	Fibroblasts	LAMP2
POLR2I	1.35E-76	0.250037227	0.255	0.069	3.19E-72	Fibroblasts	POLR2I
TSN	1.59E-76	0.268317171	0.252	0.064	3.75E-72	Fibroblasts	TSN
RPL39P31	2.58E-76	0.414313393	0.86	0.537	6.09E-72	Fibroblasts	RPL39P3
SMARCA4	5.37E-76	0.274451766	0.267	0.075	1.27E-71	Fibroblasts	SMARCA4
FAM3C	5.48E-76	0.301029641	0.275	0.07	1.29E-71	Fibroblasts	FAM3C
SUMF2	9.09E-76	0.285644896	0.287	0.083	2.14E-71	Fibroblasts	SUMF2
HSPH1	9.42E-76	0.295342865	0.333	0.115	2.22E-71	Fibroblasts	HSPH1
LAMTOR5	1.54E-75	0.259806967	0.345	0.132	3.62E-71	Fibroblasts	LAMTOR5
CDK6	4.71E-75	0.341115534	0.305	0.087	1.11E-70	Fibroblasts	CDK6
SNORD1001	7.40E-75	0.347617792	0.891	0.583	1.74E-70	Fibroblasts	SNORD100
VKORC1	8.28E-75	0.361336894	0.332	0.095	1.95E-70	Fibroblasts	VKORC1
EIF3H	1.21E-73	0.505034052	0.713	0.387	2.84E-69	Fibroblasts	EIF3H
EIF3M	2.42E-73	0.311377282	0.462	0.208	5.71E-69	Fibroblasts	EIF3M
MTCH2	3.31E-73	0.261890532	0.26	0.073	7.79E-69	Fibroblasts	MTCH2
NELFE	4.04E-73	0.254722373	0.255	0.07	9.51E-69	Fibroblasts	NELFE
TMED21	9.67E-73	0.271030446	0.402	0.173	2.28E-68	Fibroblasts	TMED2
QKI1	1.43E-72	0.338011716	0.385	0.145	3.37E-68	Fibroblasts	QKI
SLC38A2	2.04E-72	0.335883767	0.326	0.101	4.81E-68	Fibroblasts	SLC38A2
BUD31	5.36E-72	0.256035406	0.306	0.108	1.26E-67	Fibroblasts	BUD31
SLC3A2	8.99E-72	0.272570874	0.311	0.106	2.12E-67	Fibroblasts	SLC3A2
MRPL33	1.02E-71	0.256019662	0.344	0.135	2.40E-67	Fibroblasts	MRPL33
RPSA1	7.31E-71	0.387760148	0.884	0.584	1.72E-66	Fibroblasts	RPSA
GAPDHP40	8.26E-71	0.330047931	0.309	0.09	1.95E-66	Fibroblasts	GAPDHP40
POLR2K	8.58E-71	0.25541829	0.298	0.101	2.02E-66	Fibroblasts	POLR2K
UBE2M	2.41E-70	0.265263729	0.264	0.075	5.68E-66	Fibroblasts	UBE2M
CNP	2.87E-70	0.356796927	0.295	0.078	6.77E-66	Fibroblasts	CNP
TMED4	3.32E-70	0.259343487	0.33	0.122	7.82E-66	Fibroblasts	TMED4
FAAP20	5.35E-70	0.298067132	0.271	0.074	1.26E-65	Fibroblasts	FAAP20
PDIA31	1.62E-69	0.27834677	0.501	0.253	3.81E-65	Fibroblasts	PDIA3
NPM1	1.21E-68	0.420925329	0.807	0.492	2.84E-64	Fibroblasts	NPM1
MTND6P4	1.58E-68	0.396013849	0.437	0.17	3.71E-64	Fibroblasts	MTND6P4
ESYT2	1.60E-68	0.283219132	0.267	0.078	3.76E-64	Fibroblasts	ESYT2
ATP2A2	9.03E-68	0.268192473	0.284	0.088	2.13E-63	Fibroblasts	ATP2A2
NDUFC1	1.27E-67	0.259157752	0.372	0.158	3.00E-63	Fibroblasts	NDUFC1
UPP1	6.46E-67	0.318246903	0.263	0.072	1.52E-62	Fibroblasts	UPP1
BCAP31	9.07E-67	0.266874316	0.367	0.152	2.14E-62	Fibroblasts	BCAP31
NDUFS3	1.23E-66	0.265083196	0.272	0.084	2.91E-62	Fibroblasts	NDUFS3
BIRC2	1.45E-66	0.270351509	0.275	0.088	3.41E-62	Fibroblasts	BIRC2
RPS15	2.89E-66	0.265890045	0.976	0.842	6.81E-62	Fibroblasts	RPS15
NDUFAF3	3.96E-66	0.267291286	0.309	0.109	9.32E-62	Fibroblasts	NDUFAF3
RPL29	1.55E-65	0.345077976	0.923	0.706	3.65E-61	Fibroblasts	RPL29
RPL18A1	4.36E-65	0.266139716	0.682	0.415	1.03E-60	Fibroblasts	RPL18A
RPS9	5.15E-64	0.366505589	0.895	0.621	1.21E-59	Fibroblasts	RPS9
PRDX11	5.57E-64	0.276341287	0.453	0.219	1.31E-59	Fibroblasts	PRDX1
RPL22L11	9.51E-64	0.296825485	0.35	0.134	2.24E-59	Fibroblasts	RPL22L1
AC107032.1	1.26E-63	0.313835001	0.788	0.498	2.97E-59	Fibroblasts	AC107032.1
IPO7	1.45E-63	0.253254855	0.284	0.098	3.41E-59	Fibroblasts	IPO7
RBM3	3.44E-63	0.411467532	0.663	0.357	8.11E-59	Fibroblasts	RBM3
EIF3K	2.19E-62	0.256750602	0.558	0.315	5.15E-58	Fibroblasts	EIF3K
RPS7P1	8.29E-62	0.345715727	0.876	0.595	1.95E-57	Fibroblasts	RPS7P1
MYO5A	1.17E-61	0.282436692	0.268	0.085	2.75E-57	Fibroblasts	MYO5A
TMEM87A	2.94E-61	0.273143751	0.261	0.081	6.94E-57	Fibroblasts	TMEM87A
SEC631	8.32E-61	0.253223742	0.306	0.114	1.96E-56	Fibroblasts	SEC63
SESN3	2.21E-57	0.350056364	0.283	0.087	5.21E-53	Fibroblasts	SESN3
AC116533.1	2.63E-57	0.298664129	0.947	0.735	6.19E-53	Fibroblasts	AC116533.1
RPL24	2.04E-55	0.262420087	0.96	0.816	4.82E-51	Fibroblasts	RPL24
AC016739.1	2.10E-55	0.2968988	0.939	0.727	4.95E-51	Fibroblasts	AC016739.1
EIF5	3.62E-55	0.280130138	0.414	0.196	8.54E-51	Fibroblasts	EIF5
RPS27AP161	3.96E-55	0.262971002	0.854	0.597	9.32E-51	Fibroblasts	RPS27AP16
GUSB	2.81E-54	0.306338694	0.259	0.074	6.62E-50	Fibroblasts	GUSB
AL954705.1	2.59E-53	0.326039764	0.876	0.621	6.10E-49	Fibroblasts	AL954705.1
RPS2P5	5.63E-52	0.291449864	0.927	0.741	1.33E-47	Fibroblasts	RPS2P5
NOP532	5.58E-51	0.351385007	0.698	0.424	1.31E-46	Fibroblasts	NOP53
RPS28P71	2.53E-48	0.278427819	0.919	0.698	5.95E-44	Fibroblasts	RPS28P7
MTND4LP30	7.47E-47	0.320928978	0.879	0.658	1.76E-42	Fibroblasts	MTND4LP30
RPS4Y11	1.90E-44	0.263649944	0.336	0.155	4.48E-40	Fibroblasts	RPS4Y1
FKBP21	4.92E-40	0.255570287	0.286	0.119	1.16E-35	Fibroblasts	FKBP2
PABPC1	3.95E-38	0.264874123	0.881	0.738	9.31E-34	Fibroblasts	PABPC1
EEF1D	1.34E-30	0.278887562	0.705	0.491	3.16E-26	Fibroblasts	EEF1D
LAMP3	2.02E-154	1.897274323	0.921	0.017	4.76E-150	DC	LAMP3
FSCN11	6.50E-133	1.609289972	0.737	0.022	1.53E-128	DC	FSCN1
CCL19	5.01E-131	1.503598044	0.671	0.001	1.18E-126	DC	CCL19
BIRC31	3.88E-92	1.547588433	0.934	0.221	9.14E-88	DC	BIRC3
CCR7	3.38E-90	1.578370099	0.829	0.041	7.96E-86	DC	CCR7
MARCKSL11	3.71E-79	1.415546351	0.75	0.046	8.74E-75	DC	MARCKSL1
LAD1	3.93E-75	0.85059609	0.447	0.001	9.26E-71	DC	LAD1
TXN1	4.09E-73	1.251159727	0.829	0.244	9.63E-69	DC	TXN
GABBR1	4.79E-71	1.267388904	0.592	0.014	1.13E-66	DC	GABBR1
TNFAIP2	7.07E-69	1.432168718	0.75	0.058	1.67E-64	DC	TNFAIP2
CD83	3.74E-68	1.434111788	0.789	0.056	8.82E-64	DC	CD83
BASP11	1.13E-60	1.358576554	0.816	0.111	2.67E-56	DC	BASP1
CCL22	1.66E-60	1.221948852	0.421	0.005	3.91E-56	DC	CCL22
IDO1	4.28E-60	1.286516144	0.553	0.018	1.01E-55	DC	IDO1
EBI3	1.72E-55	1.088467683	0.487	0.014	4.04E-51	DC	EBI3
CLIC2	2.44E-55	1.008850491	0.579	0.019	5.74E-51	DC	CLIC2
GPR157	5.62E-55	0.97258545	0.461	0.008	1.32E-50	DC	GPR157
NUB11	1.36E-49	1.250648024	0.816	0.157	3.21E-45	DC	NUB1
NET1	5.69E-49	1.0312542	0.539	0.023	1.34E-44	DC	NET1
NCCRP1	1.16E-46	0.605732311	0.263	0	2.73E-42	DC	NCCRP1
FLT3	5.44E-46	0.913403737	0.461	0.013	1.28E-41	DC	FLT3
PPA1	6.81E-46	1.177012382	0.763	0.156	1.60E-41	DC	PPA1
RASSF4	1.21E-41	1.099392163	0.645	0.067	2.86E-37	DC	RASSF4
CXCL9	2.58E-41	1.276398924	0.526	0.03	6.07E-37	DC	CXCL9
AOC1	6.00E-41	0.637756939	0.25	0.001	1.41E-36	DC	AOC1
CDKN1A	5.64E-39	1.108522861	0.632	0.078	1.33E-34	DC	CDKN1A
CD40	1.59E-37	0.992425512	0.579	0.049	3.75E-33	DC	CD40
SYNPO2	2.80E-37	0.560788632	0.25	0.001	6.59E-33	DC	SYNPO2
TMEM176A	3.80E-35	1.006515101	0.553	0.059	8.95E-31	DC	TMEM176A
NAV1	9.15E-34	0.766589876	0.421	0.02	2.15E-29	DC	NAV1
LIMCH1	2.55E-33	0.561180778	0.263	0.003	6.01E-29	DC	LIMCH1
GSTP13	4.91E-33	0.950767724	0.803	0.289	1.16E-28	DC	GSTP1
DUSP5	5.30E-32	0.963734559	0.539	0.057	1.25E-27	DC	DUSP5
SYNPO	1.22E-31	0.552801395	0.303	0.006	2.87E-27	DC	SYNPO
SLCO5A1	2.00E-31	0.576950152	0.263	0.003	4.72E-27	DC	SLCO5A1
TMSB10	2.12E-31	0.456821893	1	0.874	4.99E-27	DC	TMSB10
DAPP1	7.79E-31	0.92047713	0.566	0.068	1.84E-26	DC	DAPP1
BCL2L14	4.37E-29	0.535761814	0.263	0.004	1.03E-24	DC	BCL2L14
ETV3	4.84E-29	0.777322238	0.434	0.03	1.14E-24	DC	ETV3
HLA-DRA2	3.91E-27	0.890381062	0.961	0.509	9.22E-23	DC	HLA-DRA
ARHGAP22	4.38E-27	0.572967688	0.276	0.007	1.03E-22	DC	ARHGAP22
TUBB6	5.68E-27	0.714052247	0.355	0.023	1.34E-22	DC	TUBB6
MGLL	7.80E-27	0.705176119	0.355	0.02	1.84E-22	DC	MGLL
SYNGR22	2.34E-26	0.942753574	0.763	0.21	5.51E-22	DC	SYNGR2
SAMSN1	1.00E-25	0.927772808	0.645	0.127	2.36E-21	DC	SAMSN1
CD274	1.25E-25	0.580296172	0.316	0.013	2.94E-21	DC	CD274
ACTB	2.05E-25	0.311520394	1	0.975	4.83E-21	DC	ACTB
CD742	4.31E-25	0.531936551	1	0.853	1.01E-20	DC	CD74
LSP1	5.32E-25	0.837287935	0.855	0.338	1.25E-20	DC	LSP1
HLA-DPB12	6.27E-25	0.819353224	0.908	0.493	1.48E-20	DC	HLA-DPB1
GSN1	8.54E-25	0.86082245	0.526	0.084	2.01E-20	DC	GSN
CERS6	2.50E-24	0.726121892	0.447	0.046	5.89E-20	DC	CERS6
GRSF1	4.81E-24	0.849111584	0.592	0.107	1.13E-19	DC	GRSF1
LY75	9.03E-24	0.727732473	0.368	0.027	2.13E-19	DC	LY75
TBC1D4	1.17E-23	0.80756657	0.553	0.089	2.76E-19	DC	TBC1D4
ALDH21	5.30E-23	0.807290438	0.474	0.068	1.25E-18	DC	ALDH2
NFKB1	7.06E-23	0.874458275	0.566	0.121	1.66E-18	DC	NFKB1
SULF2	7.14E-23	0.652314611	0.421	0.044	1.68E-18	DC	SULF2
TMEM176B1	1.42E-22	0.863172133	0.513	0.081	3.35E-18	DC	TMEM176B
TIFAB	1.53E-22	0.504424685	0.25	0.008	3.61E-18	DC	TIFAB
KIF2A	2.25E-22	0.865403179	0.526	0.088	5.29E-18	DC	KIF2A
RFTN1	4.79E-22	0.852559949	0.553	0.101	1.13E-17	DC	RFTN1
NABP1	5.50E-22	0.815267886	0.474	0.069	1.30E-17	DC	NABP1
TRAF1	6.57E-22	0.809987397	0.461	0.062	1.55E-17	DC	TRAF1
CSF2RA	6.88E-22	0.499739774	0.289	0.014	1.62E-17	DC	CSF2RA
BCL2A11	1.31E-21	0.896687139	0.526	0.101	3.09E-17	DC	BCL2A1
HLA-DPA12	4.38E-21	0.751866346	0.947	0.53	1.03E-16	DC	HLA-DPA1
PNRC1	8.14E-21	0.696741174	0.816	0.465	1.92E-16	DC	PNRC1
NR4A3	1.30E-20	0.59507559	0.303	0.019	3.06E-16	DC	NR4A3
IFI301	1.50E-20	0.860912667	0.868	0.346	3.55E-16	DC	IFI30
ANTXR2	4.93E-20	0.664112707	0.421	0.053	1.16E-15	DC	ANTXR2
KDM2B	6.13E-20	0.695631909	0.368	0.04	1.44E-15	DC	KDM2B
REPIN11	7.51E-20	0.68436402	0.434	0.059	1.77E-15	DC	REPIN1
RAB9A	7.80E-20	0.638245345	0.382	0.041	1.84E-15	DC	RAB9A
TUBA1C1	1.03E-19	0.765407545	0.474	0.083	2.42E-15	DC	TUBA1C
HLA-DQA12	1.05E-19	0.86278927	0.737	0.244	2.48E-15	DC	HLA-DQA1
ICAM1	1.78E-19	0.672669848	0.395	0.048	4.19E-15	DC	ICAM1
RELB	1.99E-19	0.576649092	0.355	0.035	4.70E-15	DC	RELB
TRIP10	2.19E-19	0.520821321	0.276	0.017	5.15E-15	DC	TRIP10
PTPN1	5.42E-19	0.793777505	0.553	0.124	1.28E-14	DC	PTPN1
HLA-DRB12	7.74E-19	0.760406383	0.908	0.49	1.82E-14	DC	HLA-DRB1
CTSH2	8.28E-19	0.810459295	0.605	0.168	1.95E-14	DC	CTSH
LGALS2	1.48E-18	0.566765701	0.316	0.026	3.48E-14	DC	LGALS2
SNN	1.94E-18	0.603245971	0.355	0.038	4.58E-14	DC	SNN
REL	2.45E-18	0.766508977	0.487	0.091	5.77E-14	DC	REL
VOPP1	2.79E-18	0.668009308	0.592	0.145	6.58E-14	DC	VOPP1
CCDC88A2	3.22E-18	0.80518321	0.539	0.121	7.59E-14	DC	CCDC88A
IL13RA11	1.30E-17	0.721511942	0.434	0.077	3.05E-13	DC	IL13RA1
NDE1	1.32E-17	0.499996719	0.329	0.038	3.12E-13	DC	NDE1
GRK3	1.99E-17	0.639383083	0.421	0.065	4.69E-13	DC	GRK3
TMCC3	2.14E-17	0.498368823	0.25	0.014	5.05E-13	DC	TMCC3
RGS12	1.69E-16	0.752367355	0.803	0.33	3.99E-12	DC	RGS1
GPX42	3.01E-16	0.754185787	0.658	0.25	7.10E-12	DC	GPX4
MAP3K14	4.04E-16	0.563017642	0.316	0.034	9.51E-12	DC	MAP3K14
SWAP701	7.81E-16	0.673482246	0.461	0.092	1.84E-11	DC	SWAP70
NMRK1	9.37E-16	0.57435656	0.329	0.039	2.21E-11	DC	NMRK1
AC010733.2	1.15E-15	0.650214485	0.408	0.069	2.71E-11	DC	AC010733.2
ICOSLG	1.49E-15	0.476187448	0.289	0.029	3.52E-11	DC	ICOSLG
DPYSL21	1.52E-15	0.649940089	0.461	0.094	3.58E-11	DC	DPYSL2
FTH12	1.53E-15	0.516984325	0.947	0.741	3.60E-11	DC	FTH1
NRP2	1.68E-15	0.474212335	0.289	0.028	3.97E-11	DC	NRP2
GRINA2	2.53E-15	0.61503719	0.539	0.14	5.95E-11	DC	GRINA
SINHCAF	3.94E-15	0.604535913	0.382	0.062	9.27E-11	DC	SINHCAF
ADORA2A	4.04E-15	0.516307696	0.329	0.045	9.52E-11	DC	ADORA2A
RAP2B1	4.69E-15	0.679816	0.526	0.134	1.11E-10	DC	RAP2B
FAM49A	5.27E-15	0.592731349	0.342	0.048	1.24E-10	DC	FAM49A
SNX11	6.06E-15	0.516563089	0.276	0.027	1.43E-10	DC	SNX11
CEP350	6.48E-15	0.722284926	0.566	0.162	1.53E-10	DC	CEP350
TSPAN33	9.55E-15	0.555522936	0.303	0.037	2.25E-10	DC	TSPAN33
LAP32	1.28E-14	0.703428183	0.553	0.157	3.01E-10	DC	LAP3
CD200	1.62E-14	0.46625355	0.25	0.022	3.82E-10	DC	CD200
TYMP1	2.12E-14	0.692690347	0.671	0.241	4.99E-10	DC	TYMP
H6PD	2.16E-14	0.550519815	0.342	0.05	5.09E-10	DC	H6PD
ERICH1	2.41E-14	0.662651692	0.395	0.073	5.68E-10	DC	ERICH1
TYROBP1	2.66E-14	0.598718904	0.711	0.297	6.27E-10	DC	TYROBP
IL4I1	6.78E-14	0.538808374	0.276	0.03	1.60E-09	DC	IL4I1
NFKBIA1	9.16E-14	0.732249899	0.645	0.255	2.16E-09	DC	NFKBIA
NAPSB2	2.45E-13	0.309498465	0.329	0.092	5.77E-09	DC	NAPSB
CFLAR	2.54E-13	0.651190131	0.671	0.255	5.97E-09	DC	CFLAR
RNF19B	3.55E-13	0.425019732	0.263	0.03	8.36E-09	DC	RNF19B
RUFY3	3.99E-13	0.427171252	0.263	0.03	9.40E-09	DC	RUFY3
CRIP11	4.41E-13	0.659302224	0.776	0.385	1.04E-08	DC	CRIP1
GABARAPL2	4.96E-13	0.610314714	0.5	0.137	1.17E-08	DC	GABARAPL2
LMNB1	5.34E-13	0.395787224	0.263	0.034	1.26E-08	DC	LMNB1
PLXNC1	5.98E-13	0.613604954	0.408	0.09	1.41E-08	DC	PLXNC1
FNBP1	7.60E-13	0.669472696	0.684	0.28	1.79E-08	DC	FNBP1
IL6R	1.52E-12	0.556150413	0.368	0.072	3.58E-08	DC	IL6R
BLVRA	1.67E-12	0.53310886	0.382	0.079	3.93E-08	DC	BLVRA
CFP	1.69E-12	0.501315586	0.342	0.063	3.98E-08	DC	CFP
CMTM61	1.70E-12	0.659492044	0.605	0.233	4.02E-08	DC	CMTM6
F11R	1.92E-12	0.513251385	0.316	0.05	4.53E-08	DC	F11R
ID22	2.94E-12	0.609786919	0.75	0.34	6.92E-08	DC	ID2
DENND5A	2.97E-12	0.454798181	0.276	0.037	6.99E-08	DC	DENND5A
MAP3K13	4.51E-12	0.516834386	0.316	0.053	1.06E-07	DC	MAP3K13
HCK1	4.57E-12	0.609564814	0.421	0.102	1.08E-07	DC	HCK
AL935026.12	5.05E-12	0.665595712	0.671	0.297	1.19E-07	DC	AL935026.1
RAB8B	5.05E-12	0.627340065	0.474	0.132	1.19E-07	DC	RAB8B
POGLUT1	6.09E-12	0.510031232	0.263	0.035	1.44E-07	DC	POGLUT1
RASSF2	8.58E-12	0.594502315	0.421	0.104	2.02E-07	DC	RASSF2
AC007283.1	1.03E-11	0.367885192	0.263	0.042	2.43E-07	DC	AC007283.1
LYZ1	1.27E-11	0.2818168	0.553	0.265	3.00E-07	DC	LYZ
LGALS92	2.94E-11	0.582688152	0.513	0.165	6.92E-07	DC	LGALS9
UVRAG	3.03E-11	0.483116574	0.303	0.053	7.15E-07	DC	UVRAG
EIF1	3.12E-11	0.380073805	0.934	0.74	7.34E-07	DC	EIF1
NAP1L1	3.44E-11	0.527692773	0.855	0.538	8.10E-07	DC	NAP1L1
ARHGEF2	4.22E-11	0.466773289	0.368	0.086	9.94E-07	DC	ARHGEF2
ZFP36L11	4.65E-11	0.574015091	0.829	0.485	1.09E-06	DC	ZFP36L1
SERTAD2	6.22E-11	0.496264958	0.368	0.086	1.46E-06	DC	SERTAD2
DCAF6	6.52E-11	0.39611308	0.25	0.036	1.54E-06	DC	DCAF6
IL7R2	9.88E-11	0.619175659	0.539	0.193	2.33E-06	DC	IL7R
PEA151	1.60E-10	0.57148266	0.461	0.141	3.78E-06	DC	PEA15
CST31	1.94E-10	0.535630019	0.618	0.27	4.58E-06	DC	CST3
GRN2	2.06E-10	0.473800234	0.566	0.229	4.84E-06	DC	GRN
TUBB1	2.52E-10	0.594704143	0.645	0.282	5.95E-06	DC	TUBB
HLA-DQB12	2.85E-10	0.597424798	0.5	0.169	6.72E-06	DC	HLA-DQB1
SIAH2	2.85E-10	0.416307403	0.276	0.048	6.72E-06	DC	SIAH2
TRIB12	2.98E-10	0.482831203	0.316	0.065	7.03E-06	DC	TRIB1
TUBA1B2	4.45E-10	0.555219481	0.711	0.341	1.05E-05	DC	TUBA1B
CASP7	5.43E-10	0.393281178	0.25	0.04	1.28E-05	DC	CASP7
TRAFD1	6.03E-10	0.361576872	0.276	0.059	1.42E-05	DC	TRAFD1
RPS27L1	6.43E-10	0.543452552	0.513	0.182	1.52E-05	DC	RPS27L
LY75-CD302	7.95E-10	0.51207326	0.289	0.058	1.87E-05	DC	LY75-CD302
ANXA7	8.67E-10	0.478095148	0.395	0.111	2.04E-05	DC	ANXA7
BMP2K	9.05E-10	0.501467033	0.329	0.074	2.13E-05	DC	BMP2K
FAM129A	1.12E-09	0.584327001	0.461	0.151	2.64E-05	DC	FAM129A
BCL9L	1.26E-09	0.340333513	0.25	0.051	2.98E-05	DC	BCL9L
CD861	1.64E-09	0.520545074	0.395	0.112	3.87E-05	DC	CD86
SLC44A11	1.74E-09	0.458844851	0.303	0.065	4.10E-05	DC	SLC44A1
MICAL1	1.85E-09	0.363965692	0.263	0.054	4.37E-05	DC	MICAL1
MED13L	1.96E-09	0.457533393	0.276	0.052	4.61E-05	DC	MED13L
ACTG1	2.08E-09	0.270502225	0.947	0.864	4.91E-05	DC	ACTG1
USP12	2.34E-09	0.442412016	0.263	0.047	5.51E-05	DC	USP12
CCNG2	2.38E-09	0.376563729	0.25	0.045	5.60E-05	DC	CCNG2
ATF42	2.76E-09	0.519301377	0.579	0.241	6.50E-05	DC	ATF4
LCP1	3.01E-09	0.434746499	0.921	0.655	7.09E-05	DC	LCP1
CXCL10	3.17E-09	0.472185172	0.276	0.058	7.46E-05	DC	CXCL10
AC084824.1	3.33E-09	0.393937294	0.316	0.077	7.83E-05	DC	AC084824.1
RAB101	3.57E-09	0.494229256	0.447	0.148	8.41E-05	DC	RAB10
AKAP22	3.63E-09	0.49546445	0.382	0.108	8.55E-05	DC	AKAP2
HMGN3	4.45E-09	0.507951347	0.368	0.102	0.000104952	DC	HMGN3
TUBA1A1	4.58E-09	0.424930896	0.395	0.126	0.00010787	DC	TUBA1A
ARRB21	4.95E-09	0.401419779	0.461	0.179	0.00011651	DC	ARRB2
ATF5	5.23E-09	0.425573	0.276	0.056	0.000123216	DC	ATF5
GBP12	5.45E-09	0.620254513	0.5	0.215	0.000128479	DC	GBP1
ETV6	9.82E-09	0.491829531	0.342	0.091	0.000231399	DC	ETV6
PLEK2	1.11E-08	0.579527899	0.526	0.214	0.000261315	DC	PLEK
GPR1831	1.36E-08	0.553558149	0.382	0.117	0.000319924	DC	GPR183
TNFAIP3	1.47E-08	0.544726393	0.461	0.165	0.000347107	DC	TNFAIP3
GADD45B	1.59E-08	0.365302333	0.303	0.083	0.000375759	DC	GADD45B
OSTF1	1.83E-08	0.42902917	0.276	0.059	0.00043142	DC	OSTF1
HLA-DRB51	1.83E-08	0.549698261	0.461	0.166	0.000431745	DC	HLA-DRB5
C17orf49	1.97E-08	0.518597833	0.487	0.186	0.000463792	DC	C17orf49
GPR137B	2.56E-08	0.418505433	0.263	0.054	0.000602787	DC	GPR137B
TAOK3	3.02E-08	0.505016174	0.461	0.169	0.000712243	DC	TAOK3
MYO1G	3.45E-08	0.443913487	0.368	0.115	0.00081346	DC	MYO1G
MYL6	3.48E-08	0.400808598	0.895	0.634	0.00081944	DC	MYL6
FBXW5	3.59E-08	0.35768601	0.303	0.083	0.000844939	DC	FBXW5
TBC1D9B	4.17E-08	0.314377477	0.276	0.074	0.000982517	DC	TBC1D9B
FTH1P21	4.39E-08	0.520988364	0.447	0.17	0.00103512	DC	FTH1P2
BTG11	4.64E-08	0.403793511	0.895	0.661	0.001093919	DC	BTG1
SLC15A31	5.69E-08	0.343619118	0.289	0.079	0.00134037	DC	SLC15A3
CELF2	7.22E-08	0.421968921	0.539	0.245	0.001700804	DC	CELF2
TMEM14C1	7.58E-08	0.408782638	0.368	0.117	0.001786484	DC	TMEM14C
TFG	7.73E-08	0.405648435	0.289	0.071	0.001820886	DC	TFG
SBNO2	8.14E-08	0.284229967	0.25	0.066	0.001918147	DC	SBNO2
SPPL2A	8.33E-08	0.397512575	0.276	0.065	0.001961968	DC	SPPL2A
DBI	9.33E-08	0.478943917	0.539	0.236	0.002198588	DC	DBI
TFRC	1.04E-07	0.310091672	0.25	0.063	0.002438743	DC	TFRC
EPSTI11	1.10E-07	0.514294886	0.487	0.197	0.002583476	DC	EPSTI1
PFN1	1.14E-07	0.308107452	0.934	0.784	0.002676088	DC	PFN1
GLS	1.15E-07	0.422064939	0.368	0.12	0.002714251	DC	GLS
PSMA2	1.61E-07	0.398054917	0.5	0.219	0.003790875	DC	PSMA2
PTK2B	1.66E-07	0.404268332	0.316	0.089	0.003912643	DC	PTK2B
ZFAS12	1.73E-07	0.468542178	0.566	0.263	0.004068626	DC	ZFAS1
MOB1A	1.84E-07	0.437197597	0.592	0.287	0.004329735	DC	MOB1A
BCL2L11	1.92E-07	0.36925796	0.263	0.065	0.004533886	DC	BCL2L11
PITPNA	2.25E-07	0.420522909	0.276	0.07	0.005310659	DC	PITPNA
STK4	2.32E-07	0.430643806	0.526	0.239	0.005462039	DC	STK4
MALT1	2.86E-07	0.412936569	0.25	0.057	0.006732745	DC	MALT1
TAGLN2	2.99E-07	0.384444506	0.408	0.156	0.007053686	DC	TAGLN2
ANXA22	3.23E-07	0.502397502	0.592	0.298	0.007599095	DC	ANXA2
CHD3	3.29E-07	0.299582352	0.303	0.107	0.007752498	DC	CHD3
SPI11	3.96E-07	0.321442255	0.355	0.136	0.009319448	DC	SPI1
PSME2	4.14E-07	0.486016722	0.605	0.32	0.009757255	DC	PSME2
CAPG1	4.29E-07	0.364996061	0.355	0.128	0.010116961	DC	CAPG
CHD6	4.68E-07	0.368291376	0.25	0.061	0.0110179	DC	CHD6
PIM3	6.47E-07	0.368309623	0.289	0.083	0.01524599	DC	PIM3
CSDE1	6.59E-07	0.33171395	0.658	0.377	0.015531586	DC	CSDE1
FYTTD1	6.87E-07	0.381955112	0.303	0.09	0.016192035	DC	FYTTD1
ATOX1	7.02E-07	0.364036139	0.276	0.074	0.016527773	DC	ATOX1
HLA-DRB62	8.30E-07	0.46990566	0.487	0.212	0.019559702	DC	HLA-DRB6
RAB29	8.52E-07	0.317451315	0.342	0.133	0.020065846	DC	RAB29
RRAGC	9.01E-07	0.314641983	0.263	0.075	0.021220104	DC	RRAGC
IGHG12	9.13E-07	0.311855494	0.447	0.211	0.021497589	DC	IGHG1
NECAP2	1.01E-06	0.357728012	0.316	0.103	0.023811353	DC	NECAP2
SAT11	1.05E-06	0.413436663	0.605	0.318	0.024684514	DC	SAT1
GBP41	1.06E-06	0.459994474	0.461	0.195	0.025086651	DC	GBP4
PTMS	1.07E-06	0.332794248	0.289	0.092	0.025308376	DC	PTMS
TAPBP1	1.20E-06	0.400124198	0.724	0.428	0.028191092	DC	TAPBP
LGALS12	1.20E-06	0.403256964	0.605	0.321	0.028267639	DC	LGALS1
GLIPR2	1.28E-06	0.387339194	0.342	0.118	0.030260618	DC	GLIPR2
RFX5	1.29E-06	0.355678299	0.276	0.079	0.030277225	DC	RFX5
SOD21	1.30E-06	0.451461458	0.395	0.149	0.030601323	DC	SOD2
SIRPA1	1.63E-06	0.29951936	0.276	0.09	0.038481021	DC	SIRPA
CNDP21	1.70E-06	0.408869648	0.382	0.143	0.040079044	DC	CNDP2
ENO12	1.88E-06	0.33774858	0.75	0.469	0.044380444	DC	ENO1
APPL1	1.91E-06	0.444833847	0.289	0.095	0.045097759	DC	APPL1
HINT1	2.13E-06	0.39282931	0.632	0.346	0.050099146	DC	HINT1
ANXA6	2.13E-06	0.431272214	0.434	0.182	0.050126052	DC	ANXA6
TMEM1231	2.45E-06	0.408876297	0.487	0.224	0.057742204	DC	TMEM123
SPOP	2.70E-06	0.334231744	0.276	0.085	0.063567018	DC	SPOP
ST8SIA4	2.97E-06	0.378959542	0.316	0.105	0.069892772	DC	ST8SIA4
ST3GAL5	3.37E-06	0.394739854	0.25	0.067	0.079328667	DC	ST3GAL5
CBX1	3.49E-06	0.393807595	0.276	0.081	0.082208543	DC	CBX1
PARP141	4.45E-06	0.391360089	0.421	0.183	0.104925759	DC	PARP14
SUB12	5.70E-06	0.432794252	0.671	0.406	0.134320805	DC	SUB1
SEC61B1	6.77E-06	0.430597425	0.513	0.252	0.159391605	DC	SEC61B
JAK1	7.01E-06	0.442673627	0.579	0.309	0.165094802	DC	JAK1
CDC42	7.43E-06	0.373693279	0.632	0.359	0.175150535	DC	CDC42
PTPN2	7.77E-06	0.388298098	0.342	0.127	0.183084418	DC	PTPN2
TAP11	8.50E-06	0.449575023	0.539	0.281	0.200344561	DC	TAP1
IGLC12	8.68E-06	0.406836759	0.368	0.153	0.204534643	DC	IGLC1
LYST1	9.28E-06	0.311459915	0.395	0.185	0.218590941	DC	LYST
LITAF1	9.80E-06	0.413356967	0.618	0.347	0.230790477	DC	LITAF
IFNGR21	1.00E-05	0.345693531	0.329	0.123	0.236574602	DC	IFNGR2
SFT2D1	1.25E-05	0.359006595	0.316	0.113	0.294760225	DC	SFT2D1
PSME1	1.34E-05	0.307306151	0.75	0.491	0.315950315	DC	PSME1
RAB11A	1.49E-05	0.412414883	0.329	0.127	0.351537617	DC	RAB11A
OGFRL11	1.58E-05	0.365355802	0.289	0.098	0.372060576	DC	OGFRL1
SNORD3A1	1.72E-05	0.429418953	0.461	0.218	0.405926314	DC	SNORD3A
CYTH1	1.87E-05	0.400530964	0.329	0.123	0.440157215	DC	CYTH1
RSRP1	1.87E-05	0.322731239	0.276	0.097	0.441181931	DC	RSRP1
IGHGP2	2.13E-05	0.394959651	0.592	0.34	0.501326844	DC	IGHGP
TUBB4B	2.44E-05	0.312779127	0.25	0.079	0.575676315	DC	TUBB4B
HSPB12	2.51E-05	0.339320619	0.382	0.168	0.591568349	DC	HSPB1
ARPP19	2.69E-05	0.271290549	0.316	0.134	0.633933145	DC	ARPP19
JUNB1	2.96E-05	0.36269748	0.474	0.239	0.697219767	DC	JUNB
FBXL18	3.02E-05	0.39596535	0.461	0.23	0.710841683	DC	FBXL18
DNAJB6	3.13E-05	0.336880553	0.303	0.111	0.73808208	DC	DNAJB6
PAK11	3.30E-05	0.301618548	0.25	0.081	0.776634116	DC	PAK1
IGHG32	3.37E-05	0.331025777	0.461	0.241	0.793668087	DC	IGHG3
PCBP1	3.84E-05	0.299805562	0.737	0.488	0.904142034	DC	PCBP1
FTH1P82	4.06E-05	0.419203685	0.513	0.292	0.95750994	DC	FTH1P8
VIM2	4.19E-05	0.32504469	0.868	0.66	0.986041621	DC	VIM
VDAC2	4.24E-05	0.373616132	0.329	0.132	0.999862413	DC	VDAC2
PSMB41	4.53E-05	0.282514873	0.487	0.268	1	DC	PSMB4
IER31	5.71E-05	0.351271253	0.25	0.082	1	DC	IER3
PKM2	5.95E-05	0.396566598	0.658	0.426	1	DC	PKM
PREX1	6.85E-05	0.302050802	0.368	0.173	1	DC	PREX1
S100A102	6.86E-05	0.377742669	0.618	0.37	1	DC	S100A10
KLF61	6.88E-05	0.410479072	0.605	0.363	1	DC	KLF6
KHDRBS1	7.14E-05	0.345877769	0.487	0.257	1	DC	KHDRBS1
TNFSF13B1	7.28E-05	0.312973543	0.276	0.104	1	DC	TNFSF13B
BRI32	7.33E-05	0.257840625	0.382	0.194	1	DC	BRI3
ZYX1	7.40E-05	0.344837783	0.487	0.259	1	DC	ZYX
NMT1	8.00E-05	0.322824718	0.289	0.11	1	DC	NMT1
MAP4	9.13E-05	0.276525137	0.289	0.119	1	DC	MAP4
PABPC11	0.00010381	0.25847777	0.868	0.741	1	DC	PABPC1
GPBP1	0.000104271	0.309485978	0.342	0.154	1	DC	GPBP1
IGHG42	0.00010947	0.321761794	0.382	0.189	1	DC	IGHG4
SQSTM11	0.000125162	0.352846823	0.421	0.207	1	DC	SQSTM1
RAC12	0.000125392	0.377994576	0.579	0.343	1	DC	RAC1
RAC1P2	0.000131337	0.257642078	0.263	0.101	1	DC	RAC1P2
FXR11	0.000131377	0.280315809	0.303	0.13	1	DC	FXR1
C6orf62	0.000132047	0.314993948	0.434	0.224	1	DC	C6orf62
CD841	0.000136213	0.253301677	0.342	0.172	1	DC	CD84
BHLHE401	0.000140508	0.27002023	0.303	0.134	1	DC	BHLHE40
EIF4G2	0.00014725	0.343836954	0.605	0.367	1	DC	EIF4G2
ZNFX1	0.000158468	0.288891194	0.263	0.103	1	DC	ZNFX1
GNG51	0.000193065	0.362554882	0.487	0.265	1	DC	GNG5
NUP62	0.000194595	0.369080525	0.303	0.13	1	DC	NUP62
EDF1	0.000197362	0.292787221	0.579	0.356	1	DC	EDF1
BIRC21	0.000231386	0.300501182	0.25	0.092	1	DC	BIRC2
RALA1	0.00024375	0.353125972	0.276	0.108	1	DC	RALA
MVP	0.000288035	0.334655761	0.276	0.109	1	DC	MVP
ZFAND51	0.000309179	0.319031466	0.329	0.146	1	DC	ZFAND5
BAZ1A	0.000408216	0.339939621	0.342	0.159	1	DC	BAZ1A
LAMP21	0.000411297	0.261883649	0.289	0.127	1	DC	LAMP2
IRF81	0.000451611	0.311661941	0.25	0.096	1	DC	IRF8
HLA-F1	0.000497152	0.265025848	0.605	0.396	1	DC	HLA-F
EEF1A1	0.000498199	0.315693511	0.684	0.478	1	DC	EEF1A1
FLOT2	0.000506979	0.30319382	0.276	0.113	1	DC	FLOT2
PPM1K2	0.000510724	0.340519664	0.289	0.122	1	DC	PPM1K
ATG31	0.000524825	0.321764795	0.303	0.131	1	DC	ATG3
EFHD21	0.000556287	0.343566244	0.447	0.243	1	DC	EFHD2
WARS1	0.000670393	0.359630302	0.355	0.172	1	DC	WARS
IFITM32	0.000698555	0.389405732	0.408	0.252	1	DC	IFITM3
STARD7	0.0007008	0.29277064	0.329	0.155	1	DC	STARD7
FTH1P231	0.000726069	0.270240025	0.303	0.139	1	DC	FTH1P23
DBNL	0.000764695	0.288936828	0.329	0.157	1	DC	DBNL
SLAMF71	0.000768189	0.335601314	0.316	0.144	1	DC	SLAMF7
HLA-DOA1	0.00085729	0.333268892	0.25	0.107	1	DC	HLA-DOA
CD46	0.000973881	0.264400235	0.263	0.113	1	DC	CD46
ARPC51	0.001013442	0.324637489	0.539	0.332	1	DC	ARPC5
AC011448.11	0.001095023	0.293769011	0.408	0.221	1	DC	AC011448.1
CIRBP1	0.001321403	0.318352074	0.434	0.243	1	DC	CIRBP
HMGA11	0.001589105	0.280605741	0.303	0.143	1	DC	HMGA1
HIGD2A	0.001632074	0.283404251	0.421	0.238	1	DC	HIGD2A
RTN42	0.001814022	0.306301995	0.408	0.226	1	DC	RTN4
CYB5R31	0.001831505	0.265563502	0.263	0.117	1	DC	CYB5R3
PRRC2C	0.001919426	0.281582829	0.605	0.406	1	DC	PRRC2C
MTND6P41	0.00213794	0.28607875	0.342	0.176	1	DC	MTND6P4
IRF1	0.002515871	0.271522044	0.421	0.247	1	DC	IRF1
POLR2E	0.002621827	0.293435451	0.263	0.121	1	DC	POLR2E
TANK	0.002746999	0.274421678	0.25	0.11	1	DC	TANK
IGKC2	0.003411451	0.31388054	0.645	0.453	1	DC	IGKC
CSTB1	0.003419367	0.259856394	0.461	0.283	1	DC	CSTB
SERPINB11	0.003619402	0.317997405	0.395	0.226	1	DC	SERPINB1
CCDC503	0.005022239	0.288346268	0.263	0.125	1	DC	CCDC50
TMSB4XP4	0.006444127	0.256051891	0.513	0.337	1	DC	TMSB4XP4
YWHAQ1	0.007615935	0.272613204	0.368	0.212	1	DC	YWHAQ
YWHAE2	0.008331316	0.25715876	0.434	0.269	1	DC	YWHAE
