# Supplementary material for: scPER: A Rigorous Computational Approach to Determine Cellular Subtypes in Tumors Aligned With Cancer Phenotypes From Total RNA Sequencing
Source: Adv Sci (Weinh). 2025 Nov 27;13(8):e14502. doi: 10.1002/advs.202514502 (PMC12884779; doi:10.1002/advs.202514502)
Supplement: Supplementary file 6 — Supporting Information [file ADVS-13-e14502-s004.csv]

Table S4	Marker genes of all cell types in Fig. 5B
gene	p_val	avg_log2FC	pct.1	pct.2	p_val_adj	cluster	gene
TXNIP	0	0.80298273	0.905	0.489	0	CD4Tconv	TXNIP
MGAT4A	0	0.58276597	0.66	0.266	0	CD4Tconv	MGAT4A
LTB	0	0.581545052	0.786	0.399	0	CD4Tconv	LTB
RBM3	0	0.510021057	0.888	0.546	0	CD4Tconv	RBM3
RP11-51J9.5	0	0.477933346	0.469	0.164	0	CD4Tconv	RP11-51J9.5
SNHG9	0	0.4756279	0.622	0.276	0	CD4Tconv	SNHG9
CIRBP	0	0.474238047	0.966	0.725	0	CD4Tconv	CIRBP
CCR7	0	0.451966783	0.506	0.191	0	CD4Tconv	CCR7
FLT3LG	0	0.448716331	0.509	0.218	0	CD4Tconv	FLT3LG
MAL	0	0.438486689	0.398	0.119	0	CD4Tconv	MAL
PIK3IP1	0	0.407386397	0.648	0.378	0	CD4Tconv	PIK3IP1
RNF125	0	0.401412302	0.517	0.225	0	CD4Tconv	RNF125
SMDT1	0	0.38732019	0.557	0.294	0	CD4Tconv	SMDT1
AIF1	0	0.386889078	0.272	0.049	0	CD4Tconv	AIF1
NDFIP1	0	0.380177059	0.707	0.458	0	CD4Tconv	NDFIP1
CTD-2192J16.22	0	0.349546412	0.771	0.541	0	CD4Tconv	CTD-2192J16.22
EIF3L	0	0.339113385	0.752	0.539	0	CD4Tconv	EIF3L
LEPROTL1	0	0.333552173	0.919	0.72	0	CD4Tconv	LEPROTL1
SNHG8	0	0.328030985	0.884	0.694	0	CD4Tconv	SNHG8
SF1	0	0.323055073	0.775	0.57	0	CD4Tconv	SF1
EIF3E	0	0.310788219	0.875	0.697	0	CD4Tconv	EIF3E
EEF1B2	0	0.303161848	0.991	0.936	0	CD4Tconv	EEF1B2
LDHB	0	0.285225762	0.899	0.736	0	CD4Tconv	LDHB
GLTSCR2	0	0.279374969	0.891	0.728	0	CD4Tconv	GLTSCR2
RPL10A	0	0.27753268	0.997	0.962	0	CD4Tconv	RPL10A
RPL36A	0	0.269725498	0.994	0.945	0	CD4Tconv	RPL36A
RPL4	0	0.259370374	0.992	0.938	0	CD4Tconv	RPL4
RCC1	7.4109846876187e-323	0.362789035	0.399	0.165	1.19361319378787e-318	CD4Tconv	RCC1
S1PR1	5.38026878755439e-315	0.359626032	0.461	0.21	8.6654609092351e-311	CD4Tconv	S1PR1
ATF7IP2	2.51554650692029e-314	0.321441662	0.29	0.089	4.05153920404581e-310	CD4Tconv	ATF7IP2
NOSIP	2.12058972446562e-310	0.367910549	0.517	0.305	3.42E-306	CD4Tconv	NOSIP
DAZAP2	3.84E-303	0.269062436	0.892	0.723	6.19E-299	CD4Tconv	DAZAP2
RP11-291B21.2	2.75E-291	0.388338826	0.364	0.147	4.42E-287	CD4Tconv	RP11-291B21.2
SAMHD1	1.72E-283	0.342968972	0.315	0.124	2.77E-279	CD4Tconv	SAMHD1
FOXP1	1.16E-270	0.34960091	0.518	0.289	1.86E-266	CD4Tconv	FOXP1
LEF1	1.09E-236	0.300510357	0.319	0.13	1.76E-232	CD4Tconv	LEF1
NDUFA4	3.40E-236	0.256959276	0.816	0.639	5.48E-232	CD4Tconv	NDUFA4
SBDS	2.52E-234	0.322314309	0.558	0.335	4.06E-230	CD4Tconv	SBDS
EIF2S3	1.80E-231	0.295155559	0.568	0.378	2.89E-227	CD4Tconv	EIF2S3
GSTK1	5.28E-226	0.298052137	0.603	0.415	8.50E-222	CD4Tconv	GSTK1
SRSF5	5.38E-222	0.285039081	0.738	0.52	8.66E-218	CD4Tconv	SRSF5
HMGN2	1.49E-217	0.274319356	0.775	0.573	2.40E-213	CD4Tconv	HMGN2
KLF2	4.42E-216	0.295541612	0.449	0.24	7.13E-212	CD4Tconv	KLF2
AES	6.90E-210	0.299458284	0.589	0.387	1.11E-205	CD4Tconv	AES
DYNLT1	7.97E-198	0.290985567	0.506	0.328	1.28E-193	CD4Tconv	DYNLT1
WHAMM	1.19E-190	0.284032373	0.395	0.216	1.92E-186	CD4Tconv	WHAMM
PELI1	6.90E-188	0.280772198	0.334	0.195	1.11E-183	CD4Tconv	PELI1
RHBDD2	2.70E-180	0.287917375	0.444	0.268	4.34E-176	CD4Tconv	RHBDD2
TOB1	6.43E-180	0.292552707	0.359	0.193	1.04E-175	CD4Tconv	TOB1
EPC1	8.70E-170	0.258741121	0.679	0.494	1.40E-165	CD4Tconv	EPC1
SECISBP2	4.54E-162	0.252842102	0.327	0.17	7.32E-158	CD4Tconv	SECISBP2
CNOT1	3.04E-160	0.251617328	0.456	0.273	4.90E-156	CD4Tconv	CNOT1
AIMP1	7.52E-152	0.251482974	0.387	0.222	1.21E-147	CD4Tconv	AIMP1
NFKBIA	8.17E-133	0.269235955	0.516	0.346	1.32E-128	CD4Tconv	NFKBIA
HMOX1	0	1.239385279	0.542	0.026	0	CD8Tex	HMOX1
LAG3	0	1.180961662	0.742	0.097	0	CD8Tex	LAG3
PRF1	0	1.084734186	0.739	0.134	0	CD8Tex	PRF1
CST7	0	0.892703999	0.936	0.432	0	CD8Tex	CST7
GZMB	0	0.858698446	0.602	0.127	0	CD8Tex	GZMB
HAVCR2	0	0.84286281	0.516	0.031	0	CD8Tex	HAVCR2
LYST	0	0.839041754	0.732	0.211	0	CD8Tex	LYST
CD27	0	0.806174269	0.681	0.23	0	CD8Tex	CD27
ENTPD1	0	0.805144788	0.523	0.041	0	CD8Tex	ENTPD1
JAML	0	0.79563142	0.563	0.115	0	CD8Tex	JAML
CCL5	0	0.790408411	0.917	0.46	0	CD8Tex	CCL5
CXCL13	0	0.783423091	0.328	0.015	0	CD8Tex	CXCL13
TIGIT	0	0.771667924	0.628	0.145	0	CD8Tex	TIGIT
PDCD1	0	0.764218594	0.49	0.047	0	CD8Tex	PDCD1
NKG7	0	0.763521923	0.88	0.399	0	CD8Tex	NKG7
TNFRSF9	0	0.757792398	0.406	0.044	0	CD8Tex	TNFRSF9
AC092580.4	0	0.732707064	0.568	0.146	0	CD8Tex	AC092580.4
CXCR6	0	0.723304694	0.438	0.052	0	CD8Tex	CXCR6
CD8A	0	0.722423359	0.862	0.464	0	CD8Tex	CD8A
HLA-DRB1	0	0.722367401	0.673	0.25	0	CD8Tex	HLA-DRB1
CD2	0	0.716118715	0.837	0.457	0	CD8Tex	CD2
CLIC1	0	0.709448305	0.891	0.489	0	CD8Tex	CLIC1
OAZ1	0	0.699423872	0.975	0.632	0	CD8Tex	OAZ1
TPI1	0	0.699361712	0.925	0.535	0	CD8Tex	TPI1
SLA2	0	0.698540319	0.588	0.164	0	CD8Tex	SLA2
AHI1	0	0.667092771	0.466	0.081	0	CD8Tex	AHI1
RGS1	0	0.65717489	0.597	0.236	0	CD8Tex	RGS1
NEAT1	0	0.652829435	0.79	0.392	0	CD8Tex	NEAT1
RAB27A	0	0.649854063	0.536	0.123	0	CD8Tex	RAB27A
HLA-DPA1	0	0.646080434	0.698	0.286	0	CD8Tex	HLA-DPA1
IGFLR1	0	0.641158337	0.546	0.162	0	CD8Tex	IGFLR1
MIR155HG	0	0.634018351	0.427	0.084	0	CD8Tex	MIR155HG
CD8B	0	0.633621204	0.811	0.429	0	CD8Tex	CD8B
HLA-DRB5	0	0.632714347	0.549	0.187	0	CD8Tex	HLA-DRB5
CYBA	0	0.628130611	0.914	0.59	0	CD8Tex	CYBA
SH2D2A	0	0.6272397	0.609	0.224	0	CD8Tex	SH2D2A
BST2	0	0.627107264	0.607	0.248	0	CD8Tex	BST2
CD7	0	0.624758137	0.954	0.723	0	CD8Tex	CD7
CDK2AP2	0	0.612445093	0.596	0.204	0	CD8Tex	CDK2AP2
CLEC2D	0	0.60817829	0.737	0.354	0	CD8Tex	CLEC2D
CD63	0	0.606617927	0.531	0.165	0	CD8Tex	CD63
SIT1	0	0.603826931	0.498	0.139	0	CD8Tex	SIT1
ACP5	0	0.600261696	0.379	0.05	0	CD8Tex	ACP5
ENO1	0	0.597363396	0.804	0.464	0	CD8Tex	ENO1
PGAM1	0	0.593362954	0.813	0.479	0	CD8Tex	PGAM1
IL2RG	0	0.592027922	0.88	0.537	0	CD8Tex	IL2RG
SQSTM1	0	0.587252663	0.846	0.508	0	CD8Tex	SQSTM1
GZMA	0	0.585236417	0.48	0.18	0	CD8Tex	GZMA
LINC00152	0	0.577997793	0.608	0.242	0	CD8Tex	LINC00152
SLC1A4	0	0.574232993	0.347	0.038	0	CD8Tex	SLC1A4
GALNT2	0	0.573683055	0.393	0.092	0	CD8Tex	GALNT2
CCL4	0	0.571271656	0.427	0.112	0	CD8Tex	CCL4
IFI16	0	0.569789348	0.591	0.223	0	CD8Tex	IFI16
ITM2A	0	0.567835053	0.655	0.323	0	CD8Tex	ITM2A
RARRES3	0	0.553584966	0.767	0.514	0	CD8Tex	RARRES3
PTPN22	0	0.550345124	0.518	0.164	0	CD8Tex	PTPN22
CTSD	0	0.550308838	0.543	0.199	0	CD8Tex	CTSD
MSN	0	0.547388324	0.775	0.422	0	CD8Tex	MSN
CBLB	0	0.543338461	0.615	0.271	0	CD8Tex	CBLB
CHST12	0	0.539472105	0.433	0.114	0	CD8Tex	CHST12
DUSP4	0	0.537436142	0.52	0.199	0	CD8Tex	DUSP4
IFITM2	0	0.536032189	0.876	0.664	0	CD8Tex	IFITM2
LBH	0	0.534836766	0.579	0.252	0	CD8Tex	LBH
TXN	0	0.534796386	0.656	0.317	0	CD8Tex	TXN
SHFM1	0	0.534636299	0.67	0.33	0	CD8Tex	SHFM1
RABAC1	0	0.534494773	0.804	0.489	0	CD8Tex	RABAC1
PKM	0	0.534394561	0.738	0.433	0	CD8Tex	PKM
FABP5	0	0.534380835	0.438	0.11	0	CD8Tex	FABP5
DYNLL1	0	0.532829026	0.482	0.156	0	CD8Tex	DYNLL1
THEMIS	0	0.527894879	0.481	0.16	0	CD8Tex	THEMIS
SNAP47	0	0.52736344	0.364	0.061	0	CD8Tex	SNAP47
GIMAP4	0	0.526147516	0.579	0.251	0	CD8Tex	GIMAP4
AC069363.1	0	0.52312052	0.298	0.013	0	CD8Tex	AC069363.1
ANXA5	0	0.522110174	0.515	0.203	0	CD8Tex	ANXA5
TAP1	0	0.521348155	0.547	0.216	0	CD8Tex	TAP1
MTHFD2	0	0.520306093	0.492	0.19	0	CD8Tex	MTHFD2
CD3D	0	0.517657113	0.876	0.627	0	CD8Tex	CD3D
PRDX1	0	0.517477427	0.588	0.288	0	CD8Tex	PRDX1
NAP1L4	0	0.516636403	0.583	0.28	0	CD8Tex	NAP1L4
WIPF1	0	0.511731769	0.804	0.476	0	CD8Tex	WIPF1
ITGA4	0	0.507060722	0.588	0.261	0	CD8Tex	ITGA4
GPI	0	0.505831783	0.621	0.359	0	CD8Tex	GPI
IL32	0	0.501087217	0.866	0.607	0	CD8Tex	IL32
RNASEK	0	0.500574118	0.869	0.584	0	CD8Tex	RNASEK
HLA-DPB1	0	0.49636682	0.642	0.306	0	CD8Tex	HLA-DPB1
SELPLG	0	0.49630862	0.495	0.186	0	CD8Tex	SELPLG
GAPDH	0	0.496027923	0.998	0.949	0	CD8Tex	GAPDH
PPP1CA	0	0.49315692	0.586	0.274	0	CD8Tex	PPP1CA
LSP1	0	0.492907335	0.798	0.555	0	CD8Tex	LSP1
HNRNPF	0	0.491229546	0.705	0.381	0	CD8Tex	HNRNPF
BUB3	0	0.48898782	0.717	0.397	0	CD8Tex	BUB3
ARPC1B	0	0.488642758	0.698	0.404	0	CD8Tex	ARPC1B
PTTG1	0	0.486489628	0.403	0.118	0	CD8Tex	PTTG1
PARK7	0	0.485301962	0.756	0.456	0	CD8Tex	PARK7
ISG15	0	0.482600586	0.434	0.142	0	CD8Tex	ISG15
MCM5	0	0.481946466	0.331	0.049	0	CD8Tex	MCM5
BCAP31	0	0.478372557	0.553	0.245	0	CD8Tex	BCAP31
DRAP1	0	0.477675039	0.681	0.382	0	CD8Tex	DRAP1
PSMB9	0	0.475416934	0.632	0.343	0	CD8Tex	PSMB9
HLA-DQA1	0	0.471108853	0.374	0.125	0	CD8Tex	HLA-DQA1
APOBEC3G	0	0.470683545	0.44	0.146	0	CD8Tex	APOBEC3G
S100A11	0	0.469695308	0.62	0.319	0	CD8Tex	S100A11
CTLA4	0	0.469596053	0.401	0.102	0	CD8Tex	CTLA4
SEC11A	0	0.469225811	0.616	0.31	0	CD8Tex	SEC11A
CARD16	0	0.468298232	0.475	0.167	0	CD8Tex	CARD16
ALOX5AP	0	0.463905545	0.483	0.257	0	CD8Tex	ALOX5AP
STIP1	0	0.462736456	0.382	0.114	0	CD8Tex	STIP1
FKBP1A	0	0.455981443	0.552	0.279	0	CD8Tex	FKBP1A
CD74	0	0.453645814	0.881	0.683	0	CD8Tex	CD74
ACTR3	0	0.4503219	0.623	0.323	0	CD8Tex	ACTR3
ARPC5	0	0.442398412	0.538	0.254	0	CD8Tex	ARPC5
TNFRSF1B	0	0.441458458	0.433	0.166	0	CD8Tex	TNFRSF1B
CARS	0	0.441264149	0.33	0.1	0	CD8Tex	CARS
APMAP	0	0.44118169	0.514	0.221	0	CD8Tex	APMAP
SYTL3	0	0.440481705	0.657	0.398	0	CD8Tex	SYTL3
LCK	0	0.43988505	0.627	0.35	0	CD8Tex	LCK
CRIP1	0	0.438946447	0.812	0.559	0	CD8Tex	CRIP1
IFI27L2	0	0.437363604	0.449	0.168	0	CD8Tex	IFI27L2
HLA-DRA	0	0.437055548	0.406	0.123	0	CD8Tex	HLA-DRA
STMN1	0	0.43564477	0.384	0.139	0	CD8Tex	STMN1
PTPRC	0	0.435502868	0.958	0.753	0	CD8Tex	PTPRC
LAYN	0	0.435232134	0.293	0.034	0	CD8Tex	LAYN
CSNK2B	0	0.433399606	0.649	0.363	0	CD8Tex	CSNK2B
CLEC2B	0	0.43331447	0.746	0.471	0	CD8Tex	CLEC2B
BRK1	0	0.433213196	0.724	0.446	0	CD8Tex	BRK1
ALDOA	0	0.430710337	0.936	0.764	0	CD8Tex	ALDOA
CAP1	0	0.429607063	0.587	0.302	0	CD8Tex	CAP1
TSPO	0	0.427224393	0.595	0.328	0	CD8Tex	TSPO
PSMB8	0	0.424496186	0.638	0.37	0	CD8Tex	PSMB8
MRPS6	0	0.424465062	0.553	0.278	0	CD8Tex	MRPS6
TMBIM6	0	0.423798121	0.813	0.553	0	CD8Tex	TMBIM6
PCED1B	0	0.423545172	0.463	0.189	0	CD8Tex	PCED1B
GNG5	0	0.42323838	0.704	0.416	0	CD8Tex	GNG5
CKS2	0	0.422936702	0.338	0.081	0	CD8Tex	CKS2
PSMD13	0	0.422161016	0.495	0.229	0	CD8Tex	PSMD13
KDELR1	0	0.422032793	0.56	0.28	0	CD8Tex	KDELR1
LPXN	0	0.420650902	0.44	0.173	0	CD8Tex	LPXN
OPTN	0	0.419507015	0.591	0.308	0	CD8Tex	OPTN
CAPZB	0	0.416340466	0.693	0.432	0	CD8Tex	CAPZB
PSMD8	0	0.416289488	0.543	0.262	0	CD8Tex	PSMD8
RPN1	0	0.416054276	0.517	0.242	0	CD8Tex	RPN1
TRAC	0	0.414134035	0.426	0.179	0	CD8Tex	TRAC
SLC9A3R1	0	0.412094982	0.485	0.218	0	CD8Tex	SLC9A3R1
PSME2	0	0.412017427	0.552	0.3	0	CD8Tex	PSME2
MYL6	0	0.411539721	0.964	0.82	0	CD8Tex	MYL6
TRMT112	0	0.411473808	0.68	0.396	0	CD8Tex	TRMT112
NAMPT	0	0.411268559	0.422	0.192	0	CD8Tex	NAMPT
NAA50	0	0.411133184	0.464	0.197	0	CD8Tex	NAA50
PPP1R18	0	0.411118705	0.49	0.222	0	CD8Tex	PPP1R18
PGK1	0	0.4066838	0.846	0.655	0	CD8Tex	PGK1
AD000671.6	0	0.405316233	0.324	0.079	0	CD8Tex	AD000671.6
EIF4A1	0	0.404451341	0.614	0.373	0	CD8Tex	EIF4A1
MIS18BP1	0	0.404347778	0.372	0.118	0	CD8Tex	MIS18BP1
MGAT1	0	0.401659151	0.482	0.227	0	CD8Tex	MGAT1
DYNLRB1	0	0.401120268	0.565	0.3	0	CD8Tex	DYNLRB1
WDR83OS	0	0.400842437	0.669	0.402	0	CD8Tex	WDR83OS
ARL6IP5	0	0.400013724	0.644	0.391	0	CD8Tex	ARL6IP5
GABARAP	0	0.399323966	0.889	0.675	0	CD8Tex	GABARAP
SLF1	0	0.399110816	0.331	0.093	0	CD8Tex	SLF1
ANXA6	0	0.398761896	0.455	0.2	0	CD8Tex	ANXA6
BLOC1S1	0	0.398672838	0.374	0.143	0	CD8Tex	BLOC1S1
TRAPPC1	0	0.39750161	0.561	0.307	0	CD8Tex	TRAPPC1
UBE2L6	0	0.396605076	0.449	0.194	0	CD8Tex	UBE2L6
PYHIN1	0	0.395762015	0.343	0.101	0	CD8Tex	PYHIN1
PSMA5	0	0.395550609	0.484	0.227	0	CD8Tex	PSMA5
H2AFZ	0	0.395272501	0.752	0.502	0	CD8Tex	H2AFZ
HLA-DQA2	0	0.395135282	0.282	0.079	0	CD8Tex	HLA-DQA2
RAC2	0	0.393653833	0.722	0.528	0	CD8Tex	RAC2
RALA	0	0.393502566	0.508	0.264	0	CD8Tex	RALA
COX5A	0	0.392695594	0.621	0.366	0	CD8Tex	COX5A
HMGB2	0	0.390064319	0.684	0.464	0	CD8Tex	HMGB2
CLIC3	0	0.389952544	0.281	0.078	0	CD8Tex	CLIC3
GABARAPL2	0	0.389077443	0.607	0.348	0	CD8Tex	GABARAPL2
TMEM50A	0	0.38654941	0.732	0.483	0	CD8Tex	TMEM50A
SRGN	0	0.386445891	0.967	0.766	0	CD8Tex	SRGN
ATP5J2	0	0.386107646	0.616	0.359	0	CD8Tex	ATP5J2
ARL6IP1	0	0.385705521	0.634	0.382	0	CD8Tex	ARL6IP1
PRDX3	0	0.385296551	0.335	0.097	0	CD8Tex	PRDX3
CANX	0	0.385015147	0.551	0.307	0	CD8Tex	CANX
ATP6V0E1	0	0.380865924	0.64	0.39	0	CD8Tex	ATP6V0E1
C11orf98	0	0.380144931	0.371	0.131	0	CD8Tex	C11orf98
MRPL51	0	0.3775454	0.396	0.155	0	CD8Tex	MRPL51
EMD	0	0.376459761	0.639	0.453	0	CD8Tex	EMD
AC133644.2	0	0.375596979	0.285	0.067	0	CD8Tex	AC133644.2
SLC3A2	0	0.375043678	0.597	0.398	0	CD8Tex	SLC3A2
PAM	0	0.373551567	0.331	0.105	0	CD8Tex	PAM
SMC4	0	0.37314843	0.32	0.102	0	CD8Tex	SMC4
FAM3C	0	0.370339314	0.273	0.065	0	CD8Tex	FAM3C
RHOA	0	0.368287988	0.95	0.792	0	CD8Tex	RHOA
EVL	0	0.362738486	0.697	0.511	0	CD8Tex	EVL
IRF2	0	0.361318691	0.35	0.121	0	CD8Tex	IRF2
UBL5	0	0.361134851	0.795	0.594	0	CD8Tex	UBL5
ARL3	0	0.358777255	0.265	0.045	0	CD8Tex	ARL3
CFL1	0	0.349733569	0.911	0.749	0	CD8Tex	CFL1
TMEM258	0	0.349562285	0.712	0.484	0	CD8Tex	TMEM258
TMEM140	0	0.34461468	0.282	0.079	0	CD8Tex	TMEM140
HNRNPA3	0	0.343938413	0.714	0.499	0	CD8Tex	HNRNPA3
TOX	0	0.343932294	0.266	0.055	0	CD8Tex	TOX
RALGDS	0	0.34221247	0.283	0.079	0	CD8Tex	RALGDS
TCEB2	0	0.340542054	0.842	0.639	0	CD8Tex	TCEB2
APOBEC3C	0	0.336850688	0.273	0.069	0	CD8Tex	APOBEC3C
KLRC4	0	0.334979598	0.258	0.063	0	CD8Tex	KLRC4
HSPA8	0	0.334610559	0.884	0.754	0	CD8Tex	HSPA8
SOD1	0	0.333970873	0.78	0.612	0	CD8Tex	SOD1
SLC25A5	0	0.333460504	0.772	0.569	0	CD8Tex	SLC25A5
ATP5G3	0	0.333333104	0.724	0.517	0	CD8Tex	ATP5G3
HNRNPA2B1	0	0.330082936	0.799	0.662	0	CD8Tex	HNRNPA2B1
ARPC3	0	0.326167848	0.843	0.651	0	CD8Tex	ARPC3
MIF	0	0.321391974	0.948	0.85	0	CD8Tex	MIF
SUMO2	0	0.312954114	0.936	0.812	0	CD8Tex	SUMO2
ARPC2	0	0.310329307	0.914	0.756	0	CD8Tex	ARPC2
YWHAB	0	0.308196047	0.856	0.693	0	CD8Tex	YWHAB
PSME1	0	0.303109167	0.839	0.682	0	CD8Tex	PSME1
SERF2	0	0.298972854	0.988	0.912	0	CD8Tex	SERF2
COX6A1	0	0.296426364	0.829	0.657	0	CD8Tex	COX6A1
UBC	0	0.294422313	0.974	0.906	0	CD8Tex	UBC
FTL	0	0.255539286	0.992	0.984	0	CD8Tex	FTL
IKZF3	9.88131291682493e-324	0.381450773	0.387	0.152	1.59148425838382e-319	CD8Tex	IKZF3
COX6B1	9.88131291682493e-324	0.277397661	0.819	0.658	1.59148425838382e-319	CD8Tex	COX6B1
CORO1A	1.48219693752374e-323	0.30084392	0.761	0.602	2.38722638757574e-319	CD8Tex	CORO1A
RAB1B	2.47032822920623e-323	0.373782832	0.405	0.166	3.97871064595956e-319	CD8Tex	RAB1B
GZMH	6.75881803510825e-321	0.313798633	0.365	0.155	1.08857523273454e-316	CD8Tex	GZMH
MAT2B	9.77261847473986e-321	0.386012788	0.579	0.32	1.5739779315416e-316	CD8Tex	MAT2B
GSTP1	1.79395236004957e-320	0.387402498	0.558	0.327	2.88933967109583e-316	CD8Tex	GSTP1
PRKAR1A	1.87152066644664e-320	0.386385025	0.524	0.266	3.01427118537896e-316	CD8Tex	PRKAR1A
SRRT	2.45046679024341e-319	0.427399963	0.443	0.206	3.94672181236604e-315	CD8Tex	SRRT
C4orf3	6.14286639443797e-319	0.361195856	0.697	0.48	9.8937006148818e-315	CD8Tex	C4orf3
NOP10	1.27606286876585e-318	0.377220527	0.57	0.313	2.05522685643429e-314	CD8Tex	NOP10
LY6E	2.59821712163224e-318	0.356858576	0.646	0.452	4.18468849610088e-314	CD8Tex	LY6E
IL2RB	9.20611391203666e-317	0.386286358	0.416	0.169	1.48273670667262e-312	CD8Tex	IL2RB
GGA2	1.00658775616823e-316	0.368171093	0.347	0.125	1.62121024008456e-312	CD8Tex	GGA2
RASAL3	1.01915540775528e-315	0.372441649	0.388	0.16	1.64145169973066e-311	CD8Tex	RASAL3
PSMB10	1.77391042902501e-315	0.383001443	0.441	0.198	2.85706013698768e-311	CD8Tex	PSMB10
DFNB31	5.35577889988019e-311	0.330135691	0.252	0.064	8.63E-307	CD8Tex	DFNB31
MIR4435-2HG	6.40598353561842e-311	0.332839482	0.337	0.12	1.03E-306	CD8Tex	MIR4435-2HG
NDUFB3	1.20345614514526e-310	0.356291207	0.378	0.149	1.94E-306	CD8Tex	NDUFB3
GALM	6.3599838505888e-310	0.33097057	0.285	0.083	1.02E-305	CD8Tex	GALM
LGALS1	0.00E+00	0.459398949	0.501	0.272	2.68E-304	CD8Tex	LGALS1
ASXL2	1.29E-307	0.31098213	0.25	0.064	2.07E-303	CD8Tex	ASXL2
AP2S1	2.52E-306	0.36262037	0.419	0.186	4.06E-302	CD8Tex	AP2S1
ILK	2.02E-305	0.341136994	0.341	0.122	3.25E-301	CD8Tex	ILK
CSTB	1.39E-304	0.373310611	0.603	0.344	2.24E-300	CD8Tex	CSTB
PSMB3	2.76E-304	0.372923886	0.498	0.258	4.45E-300	CD8Tex	PSMB3
ATP6V0B	8.83E-303	0.373525289	0.538	0.287	1.42E-298	CD8Tex	ATP6V0B
C12orf75	2.59E-302	0.391669368	0.418	0.179	4.17E-298	CD8Tex	C12orf75
TWF2	5.74E-301	0.352871025	0.377	0.154	9.24E-297	CD8Tex	TWF2
LSM2	4.19E-300	0.358272072	0.418	0.184	6.74E-296	CD8Tex	LSM2
ITGB1	8.22E-300	0.395901961	0.516	0.264	1.32E-295	CD8Tex	ITGB1
CD3G	3.74E-299	0.35823136	0.594	0.387	6.03E-295	CD8Tex	CD3G
PYCARD	7.66E-299	0.310672235	0.254	0.069	1.23E-294	CD8Tex	PYCARD
PSMA1	6.88E-297	0.338841831	0.636	0.417	1.11E-292	CD8Tex	PSMA1
GSTO1	9.57E-297	0.35152684	0.371	0.15	1.54E-292	CD8Tex	GSTO1
PRDX5	2.83E-296	0.362618198	0.526	0.292	4.56E-292	CD8Tex	PRDX5
TUBB	4.15E-295	0.382209504	0.692	0.45	6.68E-291	CD8Tex	TUBB
SPTAN1	4.52E-293	0.363007013	0.416	0.19	7.27E-289	CD8Tex	SPTAN1
RNF5	1.32E-292	0.324999949	0.304	0.102	2.12E-288	CD8Tex	RNF5
PFN1	1.80E-291	0.29274456	0.894	0.728	2.91E-287	CD8Tex	PFN1
PSMB2	1.52E-290	0.356720821	0.406	0.182	2.45E-286	CD8Tex	PSMB2
WDR54	6.83E-289	0.341837507	0.352	0.137	1.10E-284	CD8Tex	WDR54
CYCS	2.02E-288	0.378178324	0.565	0.361	3.25E-284	CD8Tex	CYCS
HNRNPK	5.13E-288	0.27443471	0.817	0.654	8.25E-284	CD8Tex	HNRNPK
BAX	1.89E-287	0.362569186	0.496	0.271	3.04E-283	CD8Tex	BAX
PTGES3	8.95E-287	0.288257594	0.833	0.665	1.44E-282	CD8Tex	PTGES3
COPZ1	1.57E-286	0.340298772	0.348	0.138	2.54E-282	CD8Tex	COPZ1
PCMT1	3.08E-285	0.328813314	0.324	0.116	4.96E-281	CD8Tex	PCMT1
PDIA6	8.14E-284	0.362977557	0.455	0.22	1.31E-279	CD8Tex	PDIA6
DNAJA1	1.26E-283	0.372239128	0.511	0.321	2.03E-279	CD8Tex	DNAJA1
CREBZF	1.34E-283	0.333780037	0.312	0.117	2.16E-279	CD8Tex	CREBZF
SYNGR2	1.70E-283	0.398334006	0.476	0.236	2.73E-279	CD8Tex	SYNGR2
HN1	6.02E-281	0.343745033	0.375	0.151	9.70E-277	CD8Tex	HN1
CPNE1	9.49E-281	0.347503764	0.401	0.18	1.53E-276	CD8Tex	CPNE1
PHLDA1	1.03E-279	0.325534751	0.253	0.071	1.66E-275	CD8Tex	PHLDA1
NSF	1.75E-279	0.318103324	0.275	0.09	2.82E-275	CD8Tex	NSF
SAMSN1	1.18E-278	0.368638191	0.625	0.368	1.90E-274	CD8Tex	SAMSN1
RBX1	4.42E-278	0.349812111	0.577	0.35	7.12E-274	CD8Tex	RBX1
TMEM59	6.05E-274	0.334509221	0.655	0.423	9.74E-270	CD8Tex	TMEM59
LMAN1	1.14E-272	0.366518342	0.448	0.223	1.83E-268	CD8Tex	LMAN1
CD82	3.43E-271	0.346185856	0.336	0.129	5.52E-267	CD8Tex	CD82
COX7B	8.35E-268	0.306105835	0.695	0.502	1.34E-263	CD8Tex	COX7B
CTSC	4.81E-267	0.338251827	0.409	0.18	7.75E-263	CD8Tex	CTSC
CKLF	2.64E-266	0.349468688	0.409	0.192	4.26E-262	CD8Tex	CKLF
LCP1	7.61E-266	0.336176437	0.702	0.484	1.23E-261	CD8Tex	LCP1
BSG	8.40E-266	0.346678854	0.509	0.279	1.35E-261	CD8Tex	BSG
TALDO1	2.93E-265	0.346092931	0.388	0.174	4.72E-261	CD8Tex	TALDO1
PPP1R12A	3.93E-265	0.344551059	0.428	0.203	6.34E-261	CD8Tex	PPP1R12A
CD96	4.19E-263	0.354702077	0.606	0.386	6.74E-259	CD8Tex	CD96
RUNX3	6.45E-263	0.361120446	0.524	0.286	1.04E-258	CD8Tex	RUNX3
KLRD1	4.98E-262	0.350262885	0.349	0.138	8.02E-258	CD8Tex	KLRD1
BATF	4.02E-259	0.280434668	0.318	0.125	6.47E-255	CD8Tex	BATF
BANF1	4.23E-259	0.329801018	0.353	0.149	6.81E-255	CD8Tex	BANF1
NEDD8	1.61E-257	0.335088601	0.536	0.318	2.59E-253	CD8Tex	NEDD8
SYTL2	1.87E-256	0.307718667	0.256	0.083	3.01E-252	CD8Tex	SYTL2
SNHG15	1.57E-255	0.259546806	0.356	0.294	2.53E-251	CD8Tex	SNHG15
VAMP8	2.51E-255	0.340625728	0.498	0.272	4.05E-251	CD8Tex	VAMP8
VCP	3.44E-255	0.331202478	0.562	0.356	5.53E-251	CD8Tex	VCP
SURF4	6.04E-255	0.351554329	0.528	0.3	9.73E-251	CD8Tex	SURF4
CARD19	4.35E-253	0.298476032	0.275	0.094	7.00E-249	CD8Tex	CARD19
MCL1	3.61E-252	0.348308954	0.673	0.438	5.82E-248	CD8Tex	MCL1
ACOT9	2.19E-251	0.303785587	0.26	0.083	3.52E-247	CD8Tex	ACOT9
ADGRE5	2.53E-251	0.369376515	0.47	0.261	4.07E-247	CD8Tex	ADGRE5
CNIH1	9.34E-246	0.356727418	0.485	0.281	1.50E-241	CD8Tex	CNIH1
UBE2A	1.89E-245	0.330489197	0.416	0.197	3.05E-241	CD8Tex	UBE2A
FAM96A	5.10E-245	0.31738242	0.367	0.161	8.21E-241	CD8Tex	FAM96A
M6PR	3.33E-244	0.325860889	0.4	0.191	5.37E-240	CD8Tex	M6PR
ECH1	3.69E-244	0.329244457	0.418	0.201	5.94E-240	CD8Tex	ECH1
UBB	9.66E-243	0.295562775	0.795	0.642	1.56E-238	CD8Tex	UBB
WNK1	3.56E-242	0.314791559	0.333	0.135	5.73E-238	CD8Tex	WNK1
ATP5J	5.82E-242	0.320886684	0.543	0.332	9.37E-238	CD8Tex	ATP5J
PDE4D	8.67E-242	0.354469329	0.489	0.27	1.40E-237	CD8Tex	PDE4D
CACYBP	8.71E-242	0.343040796	0.561	0.378	1.40E-237	CD8Tex	CACYBP
BNIP3L	1.05E-240	0.346443003	0.619	0.408	1.69E-236	CD8Tex	BNIP3L
ACTN4	1.94E-240	0.313039031	0.334	0.135	3.12E-236	CD8Tex	ACTN4
HLA-DMA	2.18E-240	0.28491499	0.285	0.102	3.50E-236	CD8Tex	HLA-DMA
HNRNPLL	6.63E-240	0.344608668	0.397	0.181	1.07E-235	CD8Tex	HNRNPLL
HLA-DQB1	1.40E-239	0.291650137	0.332	0.139	2.25E-235	CD8Tex	HLA-DQB1
GPX4	2.33E-239	0.28073144	0.765	0.589	3.76E-235	CD8Tex	GPX4
RHOG	3.75E-239	0.322158519	0.717	0.501	6.03E-235	CD8Tex	RHOG
RNF181	2.50E-238	0.326703785	0.493	0.272	4.03E-234	CD8Tex	RNF181
GDI2	1.28E-237	0.326224678	0.566	0.34	2.07E-233	CD8Tex	GDI2
SLC16A3	1.75E-237	0.305204744	0.299	0.113	2.81E-233	CD8Tex	SLC16A3
TXNL1	1.49E-236	0.317575088	0.487	0.281	2.39E-232	CD8Tex	TXNL1
SPN	1.58E-236	0.283364608	0.252	0.082	2.54E-232	CD8Tex	SPN
TANK	2.10E-236	0.32626703	0.388	0.183	3.38E-232	CD8Tex	TANK
CCDC107	7.52E-236	0.337284414	0.45	0.236	1.21E-231	CD8Tex	CCDC107
TRBC1	3.79E-235	0.382009159	0.447	0.25	6.10E-231	CD8Tex	TRBC1
TTC1	8.03E-235	0.289358079	0.274	0.1	1.29E-230	CD8Tex	TTC1
HSPA1A	1.55E-234	0.478462945	0.327	0.131	2.50E-230	CD8Tex	HSPA1A
RAB10	3.61E-234	0.308658683	0.353	0.153	5.81E-230	CD8Tex	RAB10
POLR2G	5.28E-233	0.306030822	0.331	0.138	8.50E-229	CD8Tex	POLR2G
SMG1	5.08E-232	0.329686455	0.403	0.2	8.19E-228	CD8Tex	SMG1
C14orf119	1.96E-231	0.28397331	0.275	0.099	3.16E-227	CD8Tex	C14orf119
TMED9	5.54E-230	0.321226252	0.448	0.233	8.93E-226	CD8Tex	TMED9
NDUFB4	1.19E-229	0.278791169	0.671	0.497	1.91E-225	CD8Tex	NDUFB4
PSMA4	3.78E-229	0.314986664	0.377	0.174	6.08E-225	CD8Tex	PSMA4
FKBP8	8.83E-229	0.292571093	0.627	0.442	1.42E-224	CD8Tex	FKBP8
PPIB	1.79E-228	0.250287289	0.83	0.685	2.89E-224	CD8Tex	PPIB
WAS	5.92E-228	0.319759896	0.437	0.229	9.53E-224	CD8Tex	WAS
FYN	6.71E-227	0.329102163	0.615	0.38	1.08E-222	CD8Tex	FYN
MRPL52	2.82E-226	0.307995307	0.39	0.188	4.53E-222	CD8Tex	MRPL52
PSMA6	6.41E-226	0.315095983	0.532	0.321	1.03E-221	CD8Tex	PSMA6
KDM5B	1.59E-225	0.304021722	0.297	0.129	2.57E-221	CD8Tex	KDM5B
SH2D1A	1.60E-225	0.315380674	0.445	0.225	2.58E-221	CD8Tex	SH2D1A
KCNAB2	2.90E-225	0.307844419	0.346	0.155	4.67E-221	CD8Tex	KCNAB2
REEP5	7.49E-224	0.327832624	0.521	0.299	1.21E-219	CD8Tex	REEP5
IFI6	3.54E-223	0.337000827	0.302	0.141	5.70E-219	CD8Tex	IFI6
NDUFA11	3.93E-223	0.319297755	0.403	0.205	6.33E-219	CD8Tex	NDUFA11
DAD1	4.94E-223	0.318852231	0.546	0.331	7.95E-219	CD8Tex	DAD1
BRD2	8.74E-223	0.324257051	0.474	0.257	1.41E-218	CD8Tex	BRD2
HSPB11	1.09E-220	0.300527313	0.334	0.143	1.75E-216	CD8Tex	HSPB11
POLR2E	2.26E-220	0.308225415	0.411	0.208	3.63E-216	CD8Tex	POLR2E
RASGRP1	6.22E-220	0.287239604	0.286	0.109	1.00E-215	CD8Tex	RASGRP1
ROMO1	7.42E-220	0.305623423	0.576	0.374	1.20E-215	CD8Tex	ROMO1
TRBC2	9.82E-220	0.325381796	0.706	0.512	1.58E-215	CD8Tex	TRBC2
EVI2B	2.67E-219	0.319548781	0.594	0.384	4.30E-215	CD8Tex	EVI2B
EVI2A	4.04E-218	0.320299419	0.37	0.177	6.50E-214	CD8Tex	EVI2A
HDLBP	1.03E-216	0.280773196	0.282	0.112	1.66E-212	CD8Tex	HDLBP
ARHGAP9	1.26E-216	0.31960237	0.419	0.215	2.03E-212	CD8Tex	ARHGAP9
7-Sep	6.61E-216	0.275853775	0.742	0.563	1.06E-211	CD8Tex	7-Sep
VASP	4.19E-215	0.281275141	0.29	0.114	6.75E-211	CD8Tex	VASP
GBP5	6.19E-215	0.317230879	0.325	0.137	9.98E-211	CD8Tex	GBP5
PPP4C	1.14E-214	0.31060648	0.465	0.256	1.83E-210	CD8Tex	PPP4C
TMEM179B	2.98E-214	0.293525702	0.332	0.147	4.80E-210	CD8Tex	TMEM179B
ATP5C1	1.08E-213	0.304717427	0.507	0.308	1.73E-209	CD8Tex	ATP5C1
GIMAP2	1.11E-213	0.291919309	0.301	0.127	1.78E-209	CD8Tex	GIMAP2
VAMP5	1.26E-213	0.301859634	0.367	0.178	2.03E-209	CD8Tex	VAMP5
MRPS34	8.61E-213	0.302783701	0.384	0.186	1.39E-208	CD8Tex	MRPS34
VPS28	6.46E-212	0.303204825	0.511	0.313	1.04E-207	CD8Tex	VPS28
TSC22D4	7.38E-212	0.294632683	0.345	0.158	1.19E-207	CD8Tex	TSC22D4
ANKZF1	2.22E-211	0.280637984	0.27	0.105	3.58E-207	CD8Tex	ANKZF1
AHSA1	3.54E-210	0.290559273	0.255	0.096	5.71E-206	CD8Tex	AHSA1
VDAC1	4.63E-210	0.30417461	0.548	0.355	7.46E-206	CD8Tex	VDAC1
DBI	5.47E-209	0.312829505	0.55	0.338	8.81E-205	CD8Tex	DBI
CD2BP2	6.80E-209	0.266178975	0.253	0.092	1.10E-204	CD8Tex	CD2BP2
SYNRG	2.53E-207	0.290178871	0.334	0.15	4.08E-203	CD8Tex	SYNRG
GIMAP7	3.20E-207	0.327642636	0.494	0.306	5.15E-203	CD8Tex	GIMAP7
SLC38A1	3.59E-207	0.30280155	0.598	0.398	5.79E-203	CD8Tex	SLC38A1
MFSD10	3.74E-207	0.307614423	0.415	0.22	6.02E-203	CD8Tex	MFSD10
COX8A	4.92E-207	0.256457705	0.691	0.537	7.92E-203	CD8Tex	COX8A
AK2	2.76E-206	0.26983442	0.264	0.102	4.45E-202	CD8Tex	AK2
DENND2D	8.61E-206	0.298310127	0.312	0.137	1.39E-201	CD8Tex	DENND2D
ANP32A	2.81E-205	0.303482275	0.467	0.267	4.53E-201	CD8Tex	ANP32A
SRI	3.37E-204	0.30406267	0.455	0.255	5.42E-200	CD8Tex	SRI
DDX17	5.05E-203	0.308798333	0.548	0.336	8.13E-199	CD8Tex	DDX17
CTSB	9.37E-203	0.27342219	0.269	0.104	1.51E-198	CD8Tex	CTSB
PSMA7	4.36E-202	0.274061049	0.73	0.541	7.03E-198	CD8Tex	PSMA7
ANKRD37	7.10E-201	0.333886792	0.292	0.148	1.14E-196	CD8Tex	ANKRD37
RNF19A	3.40E-200	0.316336985	0.589	0.384	5.47E-196	CD8Tex	RNF19A
ARHGAP30	3.94E-200	0.2805439	0.305	0.133	6.34E-196	CD8Tex	ARHGAP30
ATPIF1	4.03E-200	0.289688342	0.566	0.386	6.49E-196	CD8Tex	ATPIF1
ITGAE	1.96E-198	0.300878344	0.382	0.195	3.15E-194	CD8Tex	ITGAE
USMG5	1.11E-197	0.262399064	0.699	0.528	1.79E-193	CD8Tex	USMG5
LASP1	1.73E-197	0.267190564	0.274	0.108	2.78E-193	CD8Tex	LASP1
ID2	5.51E-197	0.311266593	0.343	0.158	8.87E-193	CD8Tex	ID2
CYSTM1	5.70E-197	0.282834097	0.301	0.129	9.18E-193	CD8Tex	CYSTM1
RNF213	8.57E-196	0.307227039	0.558	0.371	1.38E-191	CD8Tex	RNF213
PRDX6	4.39E-195	0.269105211	0.657	0.487	7.06E-191	CD8Tex	PRDX6
SSR3	1.30E-194	0.308329328	0.494	0.299	2.09E-190	CD8Tex	SSR3
GBP2	7.60E-194	0.297527874	0.461	0.253	1.22E-189	CD8Tex	GBP2
PAG1	9.96E-193	0.284818729	0.326	0.152	1.60E-188	CD8Tex	PAG1
2-Sep	1.19E-192	0.287531916	0.57	0.38	1.91E-188	CD8Tex	2-Sep
C17orf62	1.44E-192	0.255154724	0.256	0.098	2.31E-188	CD8Tex	C17orf62
LBR	2.03E-192	0.29994089	0.43	0.237	3.26E-188	CD8Tex	LBR
SAMD9	9.37E-192	0.271151736	0.276	0.112	1.51E-187	CD8Tex	SAMD9
NRDC	1.58E-191	0.27841657	0.323	0.148	2.54E-187	CD8Tex	NRDC
ZNRD1	4.11E-191	0.289514798	0.447	0.247	6.61E-187	CD8Tex	ZNRD1
COTL1	8.57E-191	0.307206901	0.3	0.131	1.38E-186	CD8Tex	COTL1
LMAN2	8.74E-191	0.289453985	0.396	0.207	1.41E-186	CD8Tex	LMAN2
SPCS2	9.41E-191	0.294045024	0.515	0.319	1.52E-186	CD8Tex	SPCS2
DCAF7	9.45E-191	0.269460695	0.296	0.128	1.52E-186	CD8Tex	DCAF7
CCT6A	1.34E-190	0.287368781	0.375	0.203	2.16E-186	CD8Tex	CCT6A
HSBP1	1.47E-190	0.258688986	0.27	0.107	2.36E-186	CD8Tex	HSBP1
TMX1	1.50E-189	0.264389244	0.294	0.124	2.42E-185	CD8Tex	TMX1
ACAP1	3.23E-189	0.284178849	0.531	0.349	5.20E-185	CD8Tex	ACAP1
GPBP1	3.50E-189	0.280973211	0.617	0.439	5.64E-185	CD8Tex	GPBP1
DGUOK	1.60E-188	0.288793323	0.528	0.339	2.57E-184	CD8Tex	DGUOK
BTN3A2	6.54E-188	0.291251896	0.355	0.178	1.05E-183	CD8Tex	BTN3A2
SNRPD3	1.49E-187	0.289170764	0.45	0.252	2.39E-183	CD8Tex	SNRPD3
EIF2S2	2.27E-187	0.294337619	0.474	0.283	3.65E-183	CD8Tex	EIF2S2
RAB11A	2.37E-187	0.287804646	0.437	0.24	3.82E-183	CD8Tex	RAB11A
ZNHIT1	4.09E-187	0.287253185	0.392	0.205	6.59E-183	CD8Tex	ZNHIT1
PSMC4	8.84E-187	0.270162698	0.31	0.139	1.42E-182	CD8Tex	PSMC4
RALY	3.36E-186	0.284126162	0.533	0.343	5.41E-182	CD8Tex	RALY
SNRPG	2.51E-185	0.265839904	0.66	0.479	4.04E-181	CD8Tex	SNRPG
PARP1	1.60E-184	0.262547547	0.29	0.124	2.58E-180	CD8Tex	PARP1
NDUFA6	4.39E-184	0.275846202	0.619	0.431	7.07E-180	CD8Tex	NDUFA6
PAK2	2.11E-183	0.291265418	0.578	0.375	3.40E-179	CD8Tex	PAK2
HSPE1	2.31E-183	0.311691555	0.617	0.457	3.73E-179	CD8Tex	HSPE1
CLTA	3.15E-183	0.285502681	0.429	0.246	5.08E-179	CD8Tex	CLTA
LAMTOR5	2.54E-182	0.286770039	0.493	0.297	4.09E-178	CD8Tex	LAMTOR5
SERINC3	4.93E-182	0.274461425	0.333	0.158	7.94E-178	CD8Tex	SERINC3
MEA1	4.43E-180	0.268599653	0.336	0.163	7.14E-176	CD8Tex	MEA1
HM13	1.80E-179	0.283252195	0.385	0.203	2.90E-175	CD8Tex	HM13
PSMB6	2.25E-179	0.280749135	0.52	0.339	3.62E-175	CD8Tex	PSMB6
FERMT3	2.50E-179	0.255876474	0.278	0.118	4.03E-175	CD8Tex	FERMT3
MAPRE2	1.40E-178	0.289538742	0.401	0.215	2.26E-174	CD8Tex	MAPRE2
NDUFB10	1.68E-178	0.279912839	0.495	0.311	2.71E-174	CD8Tex	NDUFB10
TLN1	2.26E-178	0.263819259	0.292	0.13	3.64E-174	CD8Tex	TLN1
PCBP1	1.10E-177	0.25202427	0.415	0.23	1.77E-173	CD8Tex	PCBP1
CYTIP	3.99E-177	0.27104493	0.798	0.62	6.42E-173	CD8Tex	CYTIP
CNPPD1	1.27E-176	0.279590818	0.381	0.203	2.05E-172	CD8Tex	CNPPD1
AKAP13	1.60E-176	0.289399742	0.492	0.304	2.58E-172	CD8Tex	AKAP13
LCP2	2.70E-175	0.284147974	0.392	0.208	4.35E-171	CD8Tex	LCP2
MRPL10	7.52E-175	0.271424843	0.346	0.169	1.21E-170	CD8Tex	MRPL10
APBB1IP	2.05E-174	0.285719922	0.454	0.263	3.30E-170	CD8Tex	APBB1IP
RAB8B	4.08E-174	0.290541759	0.436	0.246	6.58E-170	CD8Tex	RAB8B
TMEM256	4.42E-173	0.273926729	0.444	0.265	7.12E-169	CD8Tex	TMEM256
AAMP	6.56E-173	0.250373556	0.276	0.12	1.06E-168	CD8Tex	AAMP
NAA38	1.58E-172	0.2675262	0.329	0.16	2.55E-168	CD8Tex	NAA38
DUSP2	3.53E-172	0.250889111	0.715	0.512	5.69E-168	CD8Tex	DUSP2
RSBN1L	2.35E-171	0.254037531	0.294	0.131	3.79E-167	CD8Tex	RSBN1L
RAD21	5.12E-170	0.278638987	0.542	0.352	8.24E-166	CD8Tex	RAD21
SF3A2	3.55E-169	0.272248685	0.512	0.33	5.72E-165	CD8Tex	SF3A2
SAR1B	5.28E-169	0.268426572	0.315	0.152	8.50E-165	CD8Tex	SAR1B
TIMM17B	3.78E-168	0.254334064	0.32	0.153	6.08E-164	CD8Tex	TIMM17B
SEC61B	4.89E-168	0.25009834	0.728	0.554	7.87E-164	CD8Tex	SEC61B
GHITM	4.00E-167	0.270586989	0.518	0.338	6.44E-163	CD8Tex	GHITM
CPNE3	1.13E-166	0.252646143	0.283	0.127	1.81E-162	CD8Tex	CPNE3
RABGAP1L	1.32E-166	0.278770753	0.375	0.203	2.12E-162	CD8Tex	RABGAP1L
AIP	1.47E-166	0.272729443	0.436	0.256	2.37E-162	CD8Tex	AIP
NDUFA13	4.66E-166	0.262195028	0.561	0.392	7.50E-162	CD8Tex	NDUFA13
WDR1	8.21E-166	0.277490924	0.453	0.268	1.32E-161	CD8Tex	WDR1
PRKCH	1.69E-165	0.277569609	0.552	0.365	2.72E-161	CD8Tex	PRKCH
MYH9	1.25E-164	0.265941201	0.654	0.482	2.02E-160	CD8Tex	MYH9
UBE2E3	3.48E-164	0.257213933	0.285	0.131	5.61E-160	CD8Tex	UBE2E3
IRF7	2.08E-163	0.252038812	0.275	0.121	3.36E-159	CD8Tex	IRF7
NDUFS8	9.08E-163	0.264857914	0.387	0.214	1.46E-158	CD8Tex	NDUFS8
ATRX	9.94E-163	0.275681051	0.459	0.28	1.60E-158	CD8Tex	ATRX
POLD4	1.96E-162	0.270144956	0.428	0.254	3.16E-158	CD8Tex	POLD4
SH3KBP1	3.95E-160	0.265975562	0.356	0.185	6.36E-156	CD8Tex	SH3KBP1
HOPX	4.72E-160	0.25809957	0.274	0.12	7.60E-156	CD8Tex	HOPX
P4HB	5.79E-160	0.253078124	0.476	0.345	9.33E-156	CD8Tex	P4HB
KPNB1	5.89E-160	0.270883056	0.457	0.276	9.48E-156	CD8Tex	KPNB1
CBX3	7.35E-160	0.264725296	0.513	0.34	1.18E-155	CD8Tex	CBX3
HSPD1	8.53E-159	0.290115247	0.608	0.409	1.37E-154	CD8Tex	HSPD1
CCT3	1.12E-158	0.254446377	0.409	0.262	1.80E-154	CD8Tex	CCT3
PSMA3	1.49E-158	0.265135251	0.384	0.222	2.40E-154	CD8Tex	PSMA3
PDCD6	6.48E-158	0.258576929	0.345	0.181	1.04E-153	CD8Tex	PDCD6
SLA	1.79E-157	0.257994397	0.315	0.152	2.89E-153	CD8Tex	SLA
RPS27L	4.18E-157	0.269696919	0.541	0.371	6.73E-153	CD8Tex	RPS27L
TMCO1	8.57E-157	0.263662519	0.364	0.193	1.38E-152	CD8Tex	TMCO1
HMGN3	8.67E-156	0.272034592	0.466	0.296	1.40E-151	CD8Tex	HMGN3
MRPS36	1.55E-155	0.257804798	0.376	0.206	2.50E-151	CD8Tex	MRPS36
ACADVL	1.84E-155	0.264354624	0.367	0.207	2.96E-151	CD8Tex	ACADVL
STAT5A	2.21E-155	0.251792814	0.266	0.121	3.56E-151	CD8Tex	STAT5A
NDUFB1	2.80E-155	0.261244222	0.541	0.37	4.52E-151	CD8Tex	NDUFB1
ADRM1	2.13E-154	0.261224287	0.424	0.263	3.43E-150	CD8Tex	ADRM1
CCT8	5.64E-154	0.260377529	0.48	0.307	9.08E-150	CD8Tex	CCT8
SHISA5	1.15E-153	0.263404977	0.412	0.247	1.84E-149	CD8Tex	SHISA5
KMT2A	1.36E-153	0.255687104	0.331	0.173	2.19E-149	CD8Tex	KMT2A
PA2G4	3.84E-153	0.258858114	0.538	0.363	6.18E-149	CD8Tex	PA2G4
ATP1B3	3.95E-153	0.253775677	0.315	0.154	6.36E-149	CD8Tex	ATP1B3
SCAMP2	1.95E-152	0.255654937	0.373	0.203	3.15E-148	CD8Tex	SCAMP2
NUDT21	5.45E-152	0.260267315	0.441	0.268	8.78E-148	CD8Tex	NUDT21
ANXA2	1.16E-150	0.273706474	0.372	0.205	1.87E-146	CD8Tex	ANXA2
LUC7L3	2.09E-149	0.264905278	0.492	0.313	3.37E-145	CD8Tex	LUC7L3
RNF149	2.10E-149	0.266374337	0.492	0.312	3.38E-145	CD8Tex	RNF149
KIAA1551	2.17E-148	0.263962575	0.511	0.352	3.50E-144	CD8Tex	KIAA1551
NDUFS6	3.35E-148	0.255513317	0.39	0.22	5.39E-144	CD8Tex	NDUFS6
PPP2R5C	1.52E-147	0.270526564	0.539	0.368	2.46E-143	CD8Tex	PPP2R5C
CLPP	3.81E-145	0.253667668	0.411	0.24	6.14E-141	CD8Tex	CLPP
NAPA	5.04E-144	0.251791443	0.358	0.195	8.12E-140	CD8Tex	NAPA
EID1	3.06E-143	0.252966988	0.525	0.365	4.93E-139	CD8Tex	EID1
SLC38A2	3.61E-143	0.264097689	0.417	0.247	5.82E-139	CD8Tex	SLC38A2
CD53	1.08E-142	0.257714104	0.511	0.329	1.74E-138	CD8Tex	CD53
ZNF706	4.30E-142	0.2517086	0.428	0.26	6.93E-138	CD8Tex	ZNF706
PDE3B	4.95E-142	0.25808511	0.44	0.283	7.97E-138	CD8Tex	PDE3B
TPR	8.53E-141	0.257301983	0.424	0.255	1.37E-136	CD8Tex	TPR
ID3	1.09E-140	0.251870133	0.272	0.127	1.75E-136	CD8Tex	ID3
HSP90B1	1.35E-140	0.255147697	0.613	0.45	2.17E-136	CD8Tex	HSP90B1
FLNA	2.06E-140	0.268209757	0.52	0.357	3.32E-136	CD8Tex	FLNA
ROCK1	2.21E-140	0.251627111	0.392	0.226	3.56E-136	CD8Tex	ROCK1
COPE	1.69E-138	0.25056418	0.507	0.34	2.72E-134	CD8Tex	COPE
SEC14L1	3.38E-138	0.251988778	0.335	0.187	5.45E-134	CD8Tex	SEC14L1
CHORDC1	4.29E-138	0.257464962	0.297	0.156	6.90E-134	CD8Tex	CHORDC1
CLDND1	1.97E-135	0.25254515	0.651	0.475	3.18E-131	CD8Tex	CLDND1
CFLAR	1.72E-133	0.254012937	0.446	0.277	2.77E-129	CD8Tex	CFLAR
NELL2	1.74E-133	0.259931454	0.451	0.285	2.80E-129	CD8Tex	NELL2
GIMAP1	1.61E-130	0.25481406	0.351	0.196	2.60E-126	CD8Tex	GIMAP1
SNHG12	1.97E-129	0.269681749	0.394	0.242	3.18E-125	CD8Tex	SNHG12
INSIG1	3.52E-129	0.258454966	0.353	0.215	5.67E-125	CD8Tex	INSIG1
P4HA1	1.02E-123	0.250388602	0.346	0.193	1.65E-119	CD8Tex	P4HA1
WSB1	2.44E-119	0.251222491	0.551	0.381	3.93E-115	CD8Tex	WSB1
BIRC3	5.82E-114	0.260477062	0.414	0.286	9.38E-110	CD8Tex	BIRC3
GZMM	0	0.42046353	0.447	0.241	0	CD8T	GZMM
IL7R	0	0.419275375	0.692	0.496	0	CD8T	IL7R
LYAR	0	0.412684974	0.38	0.15	0	CD8T	LYAR
PIK3R1	0	0.392169086	0.701	0.471	0	CD8T	PIK3R1
UPP1	0	0.388767343	0.415	0.191	0	CD8T	UPP1
TGFB1	0	0.367301696	0.425	0.23	0	CD8T	TGFB1
LDHA	0	0.357263381	0.871	0.641	0	CD8T	LDHA
GABARAPL1	0	0.355920403	0.574	0.363	0	CD8T	GABARAPL1
ZFP36L2	0	0.347796541	0.919	0.77	0	CD8T	ZFP36L2
CCL51	0	0.304168368	0.702	0.468	0	CD8T	CCL5
CTSW	0	0.265080467	0.468	0.389	0	CD8T	CTSW
CXCR4	1.86756814127991e-321	0.273118668	0.834	0.698	3.00790524834543e-317	CD8T	CXCR4
DUSP21	3.10E-305	0.353705086	0.664	0.485	4.99E-301	CD8T	DUSP2
TUBA4A	1.82E-303	0.339946365	0.66	0.434	2.94E-299	CD8T	TUBA4A
CXCR3	2.02E-276	0.309737586	0.285	0.139	3.26E-272	CD8T	CXCR3
PDE4B	6.74E-275	0.316321101	0.427	0.247	1.09E-270	CD8T	PDE4B
ARPC5L	5.09E-271	0.28943895	0.407	0.247	8.19E-267	CD8T	ARPC5L
IFRD1	4.80E-263	0.28375764	0.298	0.162	7.73E-259	CD8T	IFRD1
GNLY	1.65E-261	0.524659242	0.312	0.14	2.67E-257	CD8T	GNLY
P2RY8	3.90E-259	0.294055048	0.429	0.262	6.28E-255	CD8T	P2RY8
ANXA1	2.71E-258	0.344415399	0.432	0.232	4.37E-254	CD8T	ANXA1
NKG71	6.91E-254	0.350740007	0.635	0.42	1.11E-249	CD8T	NKG7
CD6	7.79E-246	0.282721886	0.563	0.389	1.25E-241	CD8T	CD6
FKBP11	1.52E-243	0.282037246	0.357	0.216	2.44E-239	CD8T	FKBP11
IER2	3.99E-234	0.278417437	0.488	0.331	6.42E-230	CD8T	IER2
EML4	4.04E-234	0.26547567	0.618	0.457	6.50E-230	CD8T	EML4
HSPA5	3.57E-227	0.284420181	0.573	0.417	5.74E-223	CD8T	HSPA5
GZMK	1.07E-224	0.310322066	0.36	0.185	1.72E-220	CD8T	GZMK
RGCC	8.11E-213	0.284431233	0.373	0.209	1.31E-208	CD8T	RGCC
GPR183	2.51E-209	0.272386012	0.281	0.131	4.04E-205	CD8T	GPR183
SPOCK2	9.24E-202	0.253910321	0.697	0.528	1.49E-197	CD8T	SPOCK2
CMC1	1.35E-181	0.301488884	0.306	0.17	2.18E-177	CD8T	CMC1
GZMH1	1.17E-151	0.26008768	0.258	0.164	1.88E-147	CD8T	GZMH
TNFRSF4	0	1.354052233	0.719	0.065	0	Treg	TNFRSF4
TNFRSF18	0	1.205624758	0.679	0.073	0	Treg	TNFRSF18
GK	0	1.199664299	0.73	0.094	0	Treg	GK
FOXP3	0	0.976979096	0.536	0.018	0	Treg	FOXP3
TIGIT1	0	0.930899778	0.753	0.228	0	Treg	TIGIT
BATF1	0	0.926569986	0.666	0.144	0	Treg	BATF
IL2RA	0	0.880433395	0.432	0.024	0	Treg	IL2RA
MIR4435-2HG1	0	0.823738605	0.603	0.147	0	Treg	MIR4435-2HG
CARD161	0	0.816276415	0.662	0.215	0	Treg	CARD16
CTLA41	0	0.811153594	0.646	0.146	0	Treg	CTLA4
HTATIP2	0	0.799001171	0.585	0.141	0	Treg	HTATIP2
TBC1D4	0	0.74675818	0.488	0.059	0	Treg	TBC1D4
SAT1	0	0.701305913	0.855	0.528	0	Treg	SAT1
MAGEH1	0	0.695125282	0.386	0.052	0	Treg	MAGEH1
RHOG1	0	0.610106329	0.874	0.533	0	Treg	RHOG
IL321	7.4109846876187e-323	0.586006308	0.881	0.654	1.19361319378787e-318	Treg	IL32
OAZ11	4.9353019203843e-310	0.557909497	0.97	0.697	7.95E-306	Treg	OAZ1
PAK21	7.09E-306	0.610774706	0.774	0.403	1.14E-301	Treg	PAK2
ICOS	1.15E-270	0.703952922	0.592	0.198	1.85E-266	Treg	ICOS
IKZF2	1.05E-258	0.532964365	0.341	0.033	1.69E-254	Treg	IKZF2
ENO11	4.25E-258	0.641810095	0.869	0.524	6.85E-254	Treg	ENO1
AC017002.1	3.04E-252	0.650030459	0.433	0.082	4.90E-248	Treg	AC017002.1
YWHAB1	4.10E-250	0.436921873	0.915	0.72	6.60E-246	Treg	YWHAB
CD4	1.95E-241	0.4605924	0.304	0.026	3.14E-237	Treg	CD4
SPOCK21	4.25E-240	0.506856605	0.854	0.583	6.85E-236	Treg	SPOCK2
TPI11	9.11E-230	0.591197337	0.925	0.608	1.47E-225	Treg	TPI1
TNFRSF1B1	9.20E-227	0.642606035	0.57	0.209	1.48E-222	Treg	TNFRSF1B
AC133644.21	2.73E-226	0.635031582	0.454	0.099	4.40E-222	Treg	AC133644.2
PGAM11	1.88E-215	0.556501367	0.856	0.539	3.02E-211	Treg	PGAM1
CNIH11	2.24E-215	0.586841799	0.632	0.312	3.61E-211	Treg	CNIH1
MIF1	1.06E-211	0.371277935	0.979	0.867	1.71E-207	Treg	MIF
RTKN2	4.16E-208	0.50404945	0.285	0.028	6.70E-204	Treg	RTKN2
CD247	2.60E-203	0.492945401	0.771	0.479	4.19E-199	Treg	CD247
FAS	3.69E-197	0.570329638	0.486	0.146	5.94E-193	Treg	FAS
TMEM173	1.97E-196	0.530793731	0.372	0.084	3.18E-192	Treg	TMEM173
ARID5B	1.84E-191	0.590869269	0.648	0.264	2.96E-187	Treg	ARID5B
FAAH2	2.38E-184	0.45004438	0.31	0.048	3.83E-180	Treg	FAAH2
CD28	2.30E-181	0.563290098	0.567	0.211	3.71E-177	Treg	CD28
LAYN1	1.14E-178	0.525323236	0.353	0.079	1.83E-174	Treg	LAYN
SUMO21	1.22E-178	0.299109914	0.947	0.835	1.96E-174	Treg	SUMO2
FAM118A	3.55E-173	0.550442783	0.593	0.268	5.72E-169	Treg	FAM118A
GBP21	1.67E-163	0.535066705	0.624	0.284	2.69E-159	Treg	GBP2
CYTIP1	7.59E-163	0.458028778	0.89	0.649	1.22E-158	Treg	CYTIP
STAM	6.55E-159	0.500336442	0.458	0.138	1.05E-154	Treg	STAM
SKAP1	4.70E-155	0.496097262	0.591	0.271	7.58E-151	Treg	SKAP1
IGFLR11	2.93E-154	0.540121031	0.583	0.231	4.72E-150	Treg	IGFLR1
MIR3142HG	2.28E-152	0.440020924	0.279	0.046	3.67E-148	Treg	MIR3142HG
PIM1	2.19E-151	0.519350884	0.514	0.235	3.52E-147	Treg	PIM1
TXN1	4.38E-149	0.522664371	0.678	0.379	7.06E-145	Treg	TXN
IL2RG1	1.23E-148	0.438290088	0.864	0.602	1.98E-144	Treg	IL2RG
BNIP3L1	2.12E-146	0.492260845	0.748	0.441	3.42E-142	Treg	BNIP3L
PHTF2	3.97E-145	0.451707653	0.376	0.102	6.39E-141	Treg	PHTF2
USP15	4.33E-142	0.444001642	0.678	0.407	6.98E-138	Treg	USP15
CD71	4.36E-141	0.365090901	0.882	0.77	7.02E-137	Treg	CD7
GAPDH1	2.23E-140	0.286086009	0.998	0.958	3.59E-136	Treg	GAPDH
CUTA	1.48E-139	0.402194812	0.776	0.528	2.39E-135	Treg	CUTA
ALDOA1	9.36E-138	0.348065232	0.952	0.795	1.51E-133	Treg	ALDOA
HNRNPLL1	2.02E-136	0.529585758	0.537	0.214	3.25E-132	Treg	HNRNPLL
SDF4	3.98E-136	0.462525526	0.541	0.237	6.40E-132	Treg	SDF4
SQSTM11	3.07E-134	0.446035964	0.851	0.57	4.95E-130	Treg	SQSTM1
TNIP1	2.90E-132	0.459699731	0.596	0.298	4.67E-128	Treg	TNIP1
P2RY10	1.32E-131	0.47033246	0.544	0.234	2.12E-127	Treg	P2RY10
HILPDA	1.67E-129	0.582200452	0.404	0.122	2.68E-125	Treg	HILPDA
WHSC1L1	4.63E-129	0.456510895	0.67	0.382	7.46E-125	Treg	WHSC1L1
MAF	6.36E-127	0.383236009	0.285	0.057	1.02E-122	Treg	MAF
SEC11C	3.94E-126	0.440154216	0.531	0.266	6.35E-122	Treg	SEC11C
NAMPT1	1.18E-125	0.491425313	0.512	0.231	1.90E-121	Treg	NAMPT
CD5	2.50E-125	0.446997941	0.64	0.356	4.02E-121	Treg	CD5
PIM2	8.86E-124	0.474051908	0.519	0.245	1.43E-119	Treg	PIM2
APOLD1	8.12E-123	0.42869762	0.381	0.117	1.31E-118	Treg	APOLD1
TRAF3	4.38E-122	0.383154598	0.305	0.076	7.05E-118	Treg	TRAF3
LINC001521	1.36E-120	0.496770549	0.632	0.309	2.19E-116	Treg	LINC00152
TUBB1	7.43E-119	0.448025114	0.777	0.491	1.20E-114	Treg	TUBB
TYMP	1.69E-118	0.429222271	0.358	0.115	2.73E-114	Treg	TYMP
PBXIP1	2.70E-118	0.450624018	0.505	0.231	4.35E-114	Treg	PBXIP1
PTTG11	4.39E-115	0.449356725	0.459	0.169	7.07E-111	Treg	PTTG1
CTSC1	2.31E-114	0.452529574	0.463	0.22	3.73E-110	Treg	CTSC
ZC3H12D	9.27E-113	0.360943062	0.265	0.062	1.49E-108	Treg	ZC3H12D
MRPS61	8.26E-112	0.452645523	0.632	0.325	1.33E-107	Treg	MRPS6
CREM	1.19E-111	0.466443372	0.684	0.393	1.91E-107	Treg	CREM
GPI1	7.08E-111	0.479674275	0.707	0.404	1.14E-106	Treg	GPI
MTHFD21	1.26E-110	0.477942441	0.542	0.243	2.02E-106	Treg	MTHFD2
SELL	4.58E-110	0.48611251	0.505	0.251	7.37E-106	Treg	SELL
SHMT2	1.09E-109	0.389471392	0.348	0.118	1.75E-105	Treg	SHMT2
BIRC31	1.87E-109	0.490795688	0.594	0.301	3.01E-105	Treg	BIRC3
ZFP36L1	5.70E-109	0.363848108	0.707	0.542	9.18E-105	Treg	ZFP36L1
MAT2B1	2.18E-107	0.421832242	0.654	0.365	3.51E-103	Treg	MAT2B
UXS1	6.27E-107	0.364481077	0.313	0.085	1.01E-102	Treg	UXS1
ANP32B	8.55E-107	0.382644563	0.761	0.519	1.38E-102	Treg	ANP32B
TMBIM61	7.06E-105	0.355342234	0.834	0.6	1.14E-100	Treg	TMBIM6
LMAN11	2.21E-102	0.431632244	0.532	0.26	3.57E-98	Treg	LMAN1
DUSP16	4.38E-101	0.361107967	0.308	0.087	7.05E-97	Treg	DUSP16
GRSF1	2.19E-99	0.376085506	0.468	0.245	3.53E-95	Treg	GRSF1
SRGN1	5.00E-99	0.297104456	0.953	0.804	8.05E-95	Treg	SRGN
ISCU	2.80E-98	0.34059297	0.749	0.534	4.50E-94	Treg	ISCU
GPX41	9.57E-98	0.324838153	0.813	0.62	1.54E-93	Treg	GPX4
RPS27L1	1.01E-97	0.388158579	0.637	0.398	1.63E-93	Treg	RPS27L
GLRX	1.32E-97	0.383673416	0.354	0.13	2.13E-93	Treg	GLRX
PPM1G	5.79E-97	0.396571084	0.457	0.203	9.32E-93	Treg	PPM1G
LGALS3	2.10E-96	0.422309767	0.389	0.155	3.39E-92	Treg	LGALS3
DNPH1	2.24E-96	0.374666106	0.377	0.155	3.61E-92	Treg	DNPH1
UNC119	4.23E-96	0.364677664	0.332	0.116	6.81E-92	Treg	UNC119
ACOT91	9.99E-95	0.383661747	0.336	0.112	1.61E-90	Treg	ACOT9
NFKB2	2.11E-94	0.385564582	0.399	0.177	3.40E-90	Treg	NFKB2
TPP1	2.20E-94	0.383969838	0.392	0.156	3.54E-90	Treg	TPP1
ODF3B	1.58E-91	0.333772498	0.276	0.079	2.54E-87	Treg	ODF3B
CD741	3.15E-91	0.369711475	0.884	0.719	5.08E-87	Treg	CD74
UBE2B	4.54E-91	0.313311362	0.767	0.587	7.32E-87	Treg	UBE2B
NEAT11	1.55E-90	0.422517601	0.74	0.469	2.50E-86	Treg	NEAT1
RGS11	1.69E-90	0.456969121	0.592	0.304	2.72E-86	Treg	RGS1
RNASEK1	5.00E-90	0.325623086	0.851	0.638	8.06E-86	Treg	RNASEK
IFNAR2	1.04E-89	0.370655446	0.394	0.159	1.67E-85	Treg	IFNAR2
RAP1A	1.72E-89	0.36671743	0.649	0.406	2.77E-85	Treg	RAP1A
RHBDD21	4.15E-89	0.388696009	0.533	0.301	6.69E-85	Treg	RHBDD2
MALT1	9.88E-89	0.32947179	0.271	0.089	1.59E-84	Treg	MALT1
PKM1	1.34E-88	0.396556583	0.725	0.49	2.16E-84	Treg	PKM
WSB11	1.98E-88	0.417813013	0.669	0.407	3.18E-84	Treg	WSB1
ZNF292	9.74E-88	0.379455706	0.646	0.393	1.57E-83	Treg	ZNF292
RAC21	8.25E-87	0.362447064	0.795	0.56	1.33E-82	Treg	RAC2
ARL6IP51	1.39E-86	0.372808366	0.687	0.436	2.24E-82	Treg	ARL6IP5
CLDND11	2.90E-86	0.376568467	0.738	0.504	4.67E-82	Treg	CLDND1
SERPINB9	5.31E-85	0.393016612	0.426	0.217	8.55E-81	Treg	SERPINB9
NDUFV2	8.63E-84	0.346812627	0.714	0.484	1.39E-79	Treg	NDUFV2
AD000671.61	6.94E-83	0.347510701	0.345	0.124	1.12E-78	Treg	AD000671.6
CD21	1.26E-82	0.379405042	0.787	0.53	2.03E-78	Treg	CD2
TRAF1	6.63E-82	0.367754119	0.4	0.164	1.07E-77	Treg	TRAF1
APBB1IP1	4.15E-81	0.37329535	0.55	0.294	6.69E-77	Treg	APBB1IP
ANKRD10	1.54E-80	0.348830002	0.363	0.153	2.48E-76	Treg	ANKRD10
PTPRC1	9.79E-80	0.270928197	0.945	0.792	1.58E-75	Treg	PTPRC
SAMSN11	1.91E-79	0.379253879	0.662	0.414	3.08E-75	Treg	SAMSN1
EML2	9.22E-79	0.298545234	0.26	0.077	1.49E-74	Treg	EML2
CTSB1	3.55E-78	0.344145253	0.34	0.131	5.73E-74	Treg	CTSB
ARPC1B1	2.58E-77	0.35849457	0.689	0.46	4.16E-73	Treg	ARPC1B
BTG3	6.11E-77	0.38003334	0.533	0.294	9.84E-73	Treg	BTG3
PEX3	4.36E-76	0.30532961	0.264	0.089	7.02E-72	Treg	PEX3
STARD7	9.24E-75	0.374212043	0.49	0.263	1.49E-70	Treg	STARD7
FNBP1	3.51E-74	0.336544239	0.673	0.469	5.65E-70	Treg	FNBP1
DUSP41	5.35E-74	0.415555245	0.487	0.26	8.61E-70	Treg	DUSP4
H2AFZ1	2.50E-72	0.326092911	0.755	0.548	4.03E-68	Treg	H2AFZ
SMCHD1	3.34E-72	0.34858883	0.642	0.419	5.38E-68	Treg	SMCHD1
ARHGAP25	3.03E-71	0.314812949	0.285	0.104	4.88E-67	Treg	ARHGAP25
NABP1	1.83E-70	0.287186291	0.257	0.08	2.96E-66	Treg	NABP1
LIMS1	2.60E-70	0.317567035	0.326	0.124	4.18E-66	Treg	LIMS1
PRKAR1A1	3.22E-70	0.349295334	0.556	0.313	5.18E-66	Treg	PRKAR1A
OPTN1	3.30E-70	0.349951526	0.61	0.36	5.31E-66	Treg	OPTN
LTB1	2.73E-69	0.361591078	0.726	0.484	4.39E-65	Treg	LTB
TNIK	4.21E-69	0.33423457	0.398	0.18	6.78E-65	Treg	TNIK
SH2D1A1	6.01E-69	0.371655481	0.491	0.264	9.69E-65	Treg	SH2D1A
LDHA1	8.88E-69	0.290445954	0.848	0.729	1.43E-64	Treg	LDHA
BACH1	1.38E-68	0.332504303	0.358	0.156	2.22E-64	Treg	BACH1
TANK1	1.75E-68	0.335132582	0.452	0.219	2.82E-64	Treg	TANK
PRDX11	1.92E-68	0.359080423	0.594	0.343	3.09E-64	Treg	PRDX1
P4HA11	2.57E-68	0.366476159	0.448	0.217	4.14E-64	Treg	P4HA1
SEC24A	4.02E-68	0.331951831	0.276	0.101	6.48E-64	Treg	SEC24A
TPR1	1.61E-67	0.330206708	0.482	0.284	2.59E-63	Treg	TPR
TBCA	1.73E-67	0.309967483	0.605	0.407	2.78E-63	Treg	TBCA
CLIC11	1.95E-66	0.302405807	0.806	0.568	3.15E-62	Treg	CLIC1
SMAP2	4.63E-66	0.337845509	0.448	0.224	7.45E-62	Treg	SMAP2
SOD11	4.79E-66	0.294239067	0.818	0.641	7.72E-62	Treg	SOD1
CXCR61	2.12E-65	0.334822922	0.326	0.13	3.41E-61	Treg	CXCR6
SLC2A3	2.67E-65	0.39757901	0.705	0.481	4.30E-61	Treg	SLC2A3
SYNGR21	4.25E-65	0.374743024	0.495	0.279	6.85E-61	Treg	SYNGR2
ANAPC16	6.52E-65	0.289171201	0.759	0.561	1.05E-60	Treg	ANAPC16
SAR1B1	6.66E-65	0.324541892	0.392	0.179	1.07E-60	Treg	SAR1B
ZEB1	1.40E-64	0.337230124	0.427	0.216	2.25E-60	Treg	ZEB1
BRK11	1.75E-64	0.306085919	0.709	0.498	2.82E-60	Treg	BRK1
C4orf31	2.64E-64	0.312775358	0.712	0.52	4.25E-60	Treg	C4orf3
CASP1	2.65E-64	0.303983425	0.285	0.108	4.26E-60	Treg	CASP1
BNIP3	4.82E-64	0.344245341	0.379	0.189	7.76E-60	Treg	BNIP3
DYNLRB11	5.06E-64	0.331005842	0.578	0.349	8.16E-60	Treg	DYNLRB1
IL2RB1	5.31E-64	0.348641494	0.428	0.215	8.55E-60	Treg	IL2RB
RAB9A	6.86E-64	0.315952265	0.372	0.191	1.11E-59	Treg	RAB9A
NFE2L2	1.41E-63	0.328143287	0.4	0.192	2.26E-59	Treg	NFE2L2
CCDC167	6.08E-63	0.291563151	0.287	0.109	9.80E-59	Treg	CCDC167
NR3C1	6.69E-63	0.267554463	0.616	0.49	1.08E-58	Treg	NR3C1
RBPJ	8.63E-63	0.322895921	0.406	0.231	1.39E-58	Treg	RBPJ
STAT3	6.12E-62	0.313605504	0.608	0.432	9.86E-58	Treg	STAT3
ZBTB25	1.73E-61	0.322043554	0.39	0.188	2.79E-57	Treg	ZBTB25
USP48	2.24E-61	0.28469248	0.288	0.113	3.60E-57	Treg	USP48
GNG2	3.06E-61	0.331240017	0.574	0.385	4.93E-57	Treg	GNG2
ISG151	3.44E-61	0.356918496	0.403	0.198	5.55E-57	Treg	ISG15
PFKFB3	4.52E-61	0.3120448	0.335	0.148	7.29E-57	Treg	PFKFB3
STAT5B	8.07E-61	0.29513987	0.295	0.116	1.30E-56	Treg	STAT5B
LCK1	2.65E-60	0.316446276	0.596	0.403	4.27E-56	Treg	LCK
ISG20	3.77E-60	0.300839686	0.681	0.508	6.08E-56	Treg	ISG20
STAT5A1	1.68E-59	0.310611123	0.332	0.145	2.71E-55	Treg	STAT5A
CDKN1B	3.27E-59	0.312746261	0.688	0.474	5.27E-55	Treg	CDKN1B
CMTM7	3.79E-59	0.298164027	0.298	0.122	6.11E-55	Treg	CMTM7
DGKE	8.27E-59	0.271512025	0.26	0.094	1.33E-54	Treg	DGKE
GBP51	2.80E-58	0.334497037	0.357	0.171	4.52E-54	Treg	GBP5
ATP6V0E11	6.82E-57	0.301558455	0.66	0.436	1.10E-52	Treg	ATP6V0E1
REL	1.85E-56	0.334793276	0.555	0.373	2.97E-52	Treg	REL
ITM2A1	3.23E-56	0.338600857	0.603	0.387	5.20E-52	Treg	ITM2A
HPRT1	1.43E-55	0.29521619	0.352	0.173	2.30E-51	Treg	HPRT1
SUSD3	2.78E-55	0.266551935	0.265	0.102	4.48E-51	Treg	SUSD3
ENTPD11	6.23E-55	0.256575636	0.315	0.141	1.00E-50	Treg	ENTPD1
RNASET2	2.25E-54	0.298625101	0.492	0.307	3.63E-50	Treg	RNASET2
ELOVL5	1.05E-53	0.301694346	0.59	0.371	1.70E-49	Treg	ELOVL5
JAZF1	3.91E-53	0.27007708	0.272	0.108	6.30E-49	Treg	JAZF1
TAF1D	4.45E-53	0.311283108	0.683	0.492	7.16E-49	Treg	TAF1D
NOP101	5.34E-53	0.299047408	0.571	0.361	8.60E-49	Treg	NOP10
WIPF11	6.71E-53	0.287505376	0.74	0.54	1.08E-48	Treg	WIPF1
CACYBP1	1.24E-52	0.319956814	0.617	0.409	2.00E-48	Treg	CACYBP
SURF41	1.27E-52	0.307730901	0.555	0.341	2.04E-48	Treg	SURF4
RAD211	2.09E-52	0.295615783	0.598	0.385	3.37E-48	Treg	RAD21
TAP11	2.30E-51	0.297878922	0.492	0.28	3.71E-47	Treg	TAP1
ANKRD371	2.56E-51	0.324121098	0.359	0.172	4.12E-47	Treg	ANKRD37
TLK1	2.32E-50	0.269458857	0.335	0.156	3.73E-46	Treg	TLK1
JAK1	3.16E-50	0.28876328	0.541	0.365	5.09E-46	Treg	JAK1
SH3BGRL	4.19E-50	0.289553067	0.537	0.338	6.74E-46	Treg	SH3BGRL
RORA	8.40E-50	0.30263193	0.486	0.317	1.35E-45	Treg	RORA
SRSF4	1.03E-49	0.28749064	0.459	0.259	1.66E-45	Treg	SRSF4
GRB2	1.86E-49	0.288187268	0.496	0.305	2.99E-45	Treg	GRB2
TMEM2581	2.96E-49	0.264451896	0.71	0.527	4.77E-45	Treg	TMEM258
NOP58	3.08E-49	0.274311894	0.543	0.382	4.95E-45	Treg	NOP58
SNX5	3.09E-49	0.266740444	0.324	0.153	4.97E-45	Treg	SNX5
USP47	8.38E-49	0.284604156	0.405	0.23	1.35E-44	Treg	USP47
UQCRC2	1.73E-48	0.278040868	0.428	0.256	2.78E-44	Treg	UQCRC2
ZNF331	2.34E-48	0.317980502	0.496	0.34	3.76E-44	Treg	ZNF331
RFTN1	8.14E-48	0.289965601	0.411	0.223	1.31E-43	Treg	RFTN1
LPXN1	3.74E-47	0.277853546	0.417	0.224	6.02E-43	Treg	LPXN
CCDC66	4.62E-47	0.261526499	0.295	0.134	7.43E-43	Treg	CCDC66
C16orf87	6.47E-47	0.251113849	0.287	0.126	1.04E-42	Treg	C16orf87
SYNE2	6.56E-47	0.292455334	0.547	0.36	1.06E-42	Treg	SYNE2
IFI61	6.77E-47	0.288632899	0.296	0.171	1.09E-42	Treg	IFI6
PAM1	7.39E-47	0.258639458	0.319	0.148	1.19E-42	Treg	PAM
PHLDA11	1.08E-46	0.28119492	0.254	0.105	1.75E-42	Treg	PHLDA1
TMOD3	1.80E-46	0.27361806	0.384	0.203	2.90E-42	Treg	TMOD3
COX5A1	2.55E-46	0.274971675	0.606	0.414	4.11E-42	Treg	COX5A
SGTB	3.80E-46	0.267389783	0.327	0.167	6.12E-42	Treg	SGTB
GABARAPL21	8.64E-46	0.279855322	0.594	0.397	1.39E-41	Treg	GABARAPL2
EIF4A2	1.32E-45	0.257394491	0.711	0.543	2.12E-41	Treg	EIF4A2
RTCB	2.24E-45	0.254643886	0.305	0.145	3.61E-41	Treg	RTCB
DDX171	2.48E-45	0.280778252	0.573	0.374	3.99E-41	Treg	DDX17
TMEM591	3.76E-45	0.262851508	0.665	0.466	6.06E-41	Treg	TMEM59
BUB31	5.28E-45	0.268465524	0.664	0.46	8.50E-41	Treg	BUB3
DGUOK1	8.34E-45	0.272788051	0.573	0.372	1.34E-40	Treg	DGUOK
IL6ST	1.64E-44	0.262087334	0.328	0.17	2.64E-40	Treg	IL6ST
TALDO11	1.73E-44	0.278415243	0.391	0.213	2.78E-40	Treg	TALDO1
PMAIP1	2.07E-44	0.301561437	0.394	0.212	3.33E-40	Treg	PMAIP1
CSNK1G3	3.00E-44	0.2575411	0.305	0.149	4.84E-40	Treg	CSNK1G3
YWHAE	3.65E-44	0.272130739	0.466	0.276	5.87E-40	Treg	YWHAE
PARK71	3.99E-44	0.256048546	0.711	0.514	6.43E-40	Treg	PARK7
NINJ1	4.18E-44	0.281671482	0.445	0.284	6.73E-40	Treg	NINJ1
SELPLG1	4.99E-44	0.287605945	0.435	0.246	8.04E-40	Treg	SELPLG
NME3	7.28E-44	0.253573884	0.315	0.154	1.17E-39	Treg	NME3
CALCOCO2	9.97E-44	0.267147213	0.399	0.218	1.61E-39	Treg	CALCOCO2
FAM162A	1.02E-43	0.285751247	0.45	0.292	1.64E-39	Treg	FAM162A
GDI21	1.27E-43	0.269633701	0.578	0.381	2.04E-39	Treg	GDI2
ECH11	2.19E-43	0.271516041	0.423	0.241	3.53E-39	Treg	ECH1
CSTB1	2.31E-43	0.272581402	0.576	0.394	3.71E-39	Treg	CSTB
SDHA	3.65E-43	0.265907411	0.404	0.229	5.88E-39	Treg	SDHA
NAP1L41	2.48E-42	0.283057731	0.532	0.339	3.99E-38	Treg	NAP1L4
CD821	3.62E-42	0.267071783	0.334	0.168	5.83E-38	Treg	CD82
NUDCD2	4.38E-42	0.263561035	0.407	0.232	7.05E-38	Treg	NUDCD2
SNHG121	5.27E-42	0.297254581	0.448	0.268	8.48E-38	Treg	SNHG12
KPNB11	1.15E-41	0.265996424	0.497	0.308	1.85E-37	Treg	KPNB1
CLEC2D1	1.64E-41	0.265172911	0.631	0.431	2.65E-37	Treg	CLEC2D
SESN3	2.87E-41	0.296062843	0.34	0.203	4.62E-37	Treg	SESN3
MRPS341	3.03E-41	0.254751866	0.401	0.222	4.88E-37	Treg	MRPS34
HNRNPF1	3.78E-41	0.253458436	0.642	0.445	6.08E-37	Treg	HNRNPF
TRAC1	1.42E-40	0.262912099	0.404	0.226	2.28E-36	Treg	TRAC
CALM3	3.33E-40	0.258155433	0.519	0.352	5.37E-36	Treg	CALM3
MGAT11	3.48E-40	0.266303038	0.461	0.275	5.61E-36	Treg	MGAT1
EMD1	3.52E-40	0.269140434	0.668	0.486	5.67E-36	Treg	EMD
CAST	1.55E-39	0.260991737	0.496	0.333	2.50E-35	Treg	CAST
SAMHD11	4.76E-39	0.260682989	0.321	0.164	7.67E-35	Treg	SAMHD1
DERL1	6.31E-39	0.255411881	0.406	0.234	1.02E-34	Treg	DERL1
GARS	1.02E-38	0.263341211	0.342	0.194	1.64E-34	Treg	GARS
HSPD11	1.28E-38	0.291302995	0.632	0.445	2.06E-34	Treg	HSPD1
ACTR31	2.01E-38	0.250310745	0.572	0.381	3.23E-34	Treg	ACTR3
IFI161	2.07E-38	0.25973927	0.482	0.297	3.34E-34	Treg	IFI16
CHD2	2.09E-38	0.257019202	0.473	0.313	3.37E-34	Treg	CHD2
RNF2131	5.72E-36	0.255837592	0.564	0.406	9.22E-32	Treg	RNF213
CD271	6.76E-35	0.261056229	0.501	0.323	1.09E-30	Treg	CD27
MT2A	4.02E-29	0.269652054	0.634	0.496	6.47E-25	Treg	MT2A
HSPA1A1	0	2.070976118	0.946	0.144	0	NK	HSPA1A
HSPA1B	0	2.031051332	0.95	0.087	0	NK	HSPA1B
HSPA6	0	1.637637323	0.605	0.018	0	NK	HSPA6
DNAJB1	0	1.355747581	0.902	0.491	0	NK	DNAJB1
HSPH1	0	1.167908172	0.763	0.219	0	NK	HSPH1
PPP1R15A	0	1.092359392	0.7	0.218	0	NK	PPP1R15A
HSP90AA1	0	1.056315009	0.956	0.681	0	NK	HSP90AA1
HSPB1	0	1.033631728	0.801	0.314	0	NK	HSPB1
IFNG	0	0.948967357	0.402	0.038	0	NK	IFNG
DNAJB4	0	0.877459407	0.493	0.049	0	NK	DNAJB4
SERPINH1	0	0.866481553	0.344	0.02	0	NK	SERPINH1
HSPE11	0	0.81647503	0.846	0.478	0	NK	HSPE1
RGS2	0	0.806198322	0.557	0.188	0	NK	RGS2
DUSP1	0	0.699771268	0.626	0.377	0	NK	DUSP1
UBB1	0	0.644788034	0.891	0.667	0	NK	UBB
HSPA81	0	0.641793602	0.946	0.776	0	NK	HSPA8
CCT4	0	0.588318133	0.679	0.422	0	NK	CCT4
UBC1	0	0.472587901	0.954	0.92	0	NK	UBC
BAG3	2.75E-297	0.680737336	0.392	0.085	4.43E-293	NK	BAG3
NR4A1	7.01E-252	0.735037034	0.424	0.061	1.13E-247	NK	NR4A1
GADD45B	7.63E-222	0.534459492	0.464	0.266	1.23E-217	NK	GADD45B
ZFAND2A	2.72E-211	0.544326361	0.417	0.187	4.39E-207	NK	ZFAND2A
HSP90AB1	4.26E-201	0.405219937	0.874	0.782	6.86E-197	NK	HSP90AB1
CCL4L2	7.45E-190	0.732823431	0.297	0.047	1.20E-185	NK	CCL4L2
TAGAP	1.02E-170	0.594886788	0.508	0.215	1.64E-166	NK	TAGAP
NEU1	1.72E-170	0.465736429	0.286	0.076	2.77E-166	NK	NEU1
CCL41	1.99E-157	0.658896985	0.396	0.174	3.21E-153	NK	CCL4
TCP1	2.72E-152	0.486257444	0.511	0.271	4.38E-148	NK	TCP1
CACYBP2	2.59E-143	0.475610064	0.624	0.411	4.17E-139	NK	CACYBP
JUN	1.88E-133	0.431018536	0.67	0.511	3.03E-129	NK	JUN
CDC42EP3	5.40E-132	0.432400499	0.346	0.139	8.69E-128	NK	CDC42EP3
MBNL2	1.06E-117	0.382009079	0.301	0.119	1.70E-113	NK	MBNL2
SOD12	2.33E-114	0.318788328	0.749	0.645	3.75E-110	NK	SOD1
CHORDC11	1.62E-112	0.489493627	0.448	0.177	2.61E-108	NK	CHORDC1
HSPD12	8.73E-101	0.499189057	0.674	0.445	1.41E-96	NK	HSPD1
SAT11	1.58E-99	0.405108518	0.682	0.537	2.54E-95	NK	SAT1
DNAJA11	1.77E-95	0.376003985	0.507	0.357	2.85E-91	NK	DNAJA1
RAC22	8.47E-95	0.40246888	0.809	0.562	1.36E-90	NK	RAC2
AP000769.1	3.89E-92	0.373492733	0.308	0.117	6.27E-88	NK	AP000769.1
HSPA4	1.94E-91	0.381727857	0.38	0.183	3.13E-87	NK	HSPA4
DOK2	1.95E-90	0.377630709	0.376	0.195	3.14E-86	NK	DOK2
RPS4Y1	1.80E-88	0.360223004	0.867	0.572	2.91E-84	NK	RPS4Y1
SNAP23	1.22E-80	0.350487096	0.335	0.159	1.96E-76	NK	SNAP23
PFN11	7.86E-79	0.293894667	0.891	0.76	1.27E-74	NK	PFN1
COTL11	1.57E-75	0.414809367	0.363	0.161	2.53E-71	NK	COTL1
NFKBIZ	4.64E-75	0.366679328	0.337	0.171	7.47E-71	NK	NFKBIZ
PTPRCAP	2.47E-71	0.253898687	0.877	0.762	3.98E-67	NK	PTPRCAP
IL322	4.26E-69	0.348498693	0.826	0.658	6.86E-65	NK	IL32
ID21	1.52E-65	0.331534569	0.337	0.194	2.44E-61	NK	ID2
AHSA11	9.30E-64	0.344865904	0.302	0.125	1.50E-59	NK	AHSA1
DENND2D1	9.58E-64	0.347110481	0.359	0.169	1.54E-59	NK	DENND2D
KLF6	3.44E-63	0.269249096	0.685	0.6	5.54E-59	NK	KLF6
BANF11	4.18E-62	0.334888658	0.381	0.187	6.74E-58	NK	BANF1
TRA2A	1.91E-58	0.280003181	0.433	0.291	3.08E-54	NK	TRA2A
UCP2	5.96E-58	0.315571548	0.401	0.239	9.60E-54	NK	UCP2
CCDC85B	2.63E-57	0.281418093	0.369	0.224	4.24E-53	NK	CCDC85B
CTSC2	2.86E-57	0.341164577	0.397	0.225	4.60E-53	NK	CTSC
RGS12	1.29E-55	0.378133091	0.45	0.312	2.07E-51	NK	RGS1
ID31	2.81E-52	0.331531888	0.285	0.155	4.52E-48	NK	ID3
STAT1	2.96E-52	0.277584716	0.27	0.139	4.77E-48	NK	STAT1
ANXA61	4.98E-52	0.32396819	0.438	0.25	8.02E-48	NK	ANXA6
FOS	2.01E-51	0.36648062	0.27	0.125	3.24E-47	NK	FOS
GBP22	3.57E-48	0.311615886	0.466	0.293	5.76E-44	NK	GBP2
MRPL18	7.70E-48	0.275428629	0.285	0.146	1.24E-43	NK	MRPL18
NUCB1	1.27E-45	0.262482823	0.372	0.229	2.04E-41	NK	NUCB1
ICOS1	8.22E-45	0.319280617	0.37	0.211	1.32E-40	NK	ICOS
PSTPIP1	4.07E-43	0.257139125	0.261	0.121	6.55E-39	NK	PSTPIP1
SP140	1.21E-40	0.263705979	0.358	0.216	1.94E-36	NK	SP140
TNFAIP8	1.83E-40	0.26176186	0.394	0.251	2.95E-36	NK	TNFAIP8
RHOB	2.41E-40	0.276380116	0.261	0.143	3.89E-36	NK	RHOB
LCP21	2.33E-36	0.262431479	0.395	0.244	3.74E-32	NK	LCP2
NR4A2	8.25E-36	0.303207525	0.465	0.347	1.33E-31	NK	NR4A2
DYNLL11	1.68E-33	0.273082236	0.377	0.223	2.71E-29	NK	DYNLL1
S100A4	3.74E-33	0.279159421	0.718	0.565	6.02E-29	NK	S100A4
GBP52	1.63E-31	0.262772971	0.309	0.174	2.62E-27	NK	GBP5
LINC001522	2.35E-30	0.278855382	0.47	0.318	3.79E-26	NK	LINC00152
GZMA1	3.01E-30	0.307962719	0.378	0.242	4.85E-26	NK	GZMA
GZMK1	6.51E-28	0.31029279	0.387	0.25	1.05E-23	NK	GZMK
HIST2H2AA4	1.89E-27	0.27941773	0.278	0.152	3.04E-23	NK	HIST2H2AA4
CCL52	5.65E-27	0.267442945	0.673	0.558	9.10E-23	NK	CCL5
NKG72	1.37E-25	0.274196849	0.617	0.503	2.21E-21	NK	NKG7
HLA-DRA1	0	1.700603871	0.983	0.165	0	B	HLA-DRA
CD83	0	1.639304758	0.908	0.07	0	B	CD83
MS4A1	0	1.423953205	0.828	0.004	0	B	MS4A1
CD79A	0	1.373414645	0.797	0.011	0	B	CD79A
HLA-DQB11	0	1.160300944	0.839	0.165	0	B	HLA-DQB1
IGHM	0	1.120417478	0.655	0.003	0	B	IGHM
SYNGR22	0	1.118817249	0.904	0.273	0	B	SYNGR2
ADAM28	0	1.086852622	0.666	0.004	0	B	ADAM28
HLA-DPA11	0	1.030357871	0.926	0.364	0	B	HLA-DPA1
HLA-DPB11	0	1.028148647	0.938	0.367	0	B	HLA-DPB1
CD742	0	0.981623569	0.998	0.72	0	B	CD74
LINC00926	0	0.970666222	0.584	0	0	B	LINC00926
LY9	0	0.92227657	0.584	0.126	0	B	LY9
IRF8	0	0.892406167	0.569	0.012	0	B	IRF8
KIAA0226L	0	0.879625839	0.529	0.001	0	B	KIAA0226L
MEF2C	0	0.855768587	0.518	0.003	0	B	MEF2C
BANK1	0	0.829458808	0.536	0	0	B	BANK1
AC079767.4	0	0.769638996	0.423	0	0	B	AC079767.4
SWAP70	0	0.768670645	0.514	0.015	0	B	SWAP70
IGKC	0	0.715424677	0.384	0.002	0	B	IGKC
CD40	0	0.714415026	0.452	0.007	0	B	CD40
PHACTR1	0	0.713066712	0.392	0.002	0	B	PHACTR1
GNG7	0	0.70953764	0.452	0.005	0	B	GNG7
LYN	0	0.704488776	0.44	0.006	0	B	LYN
TNFRSF13C	0	0.679601736	0.452	0.009	0	B	TNFRSF13C
CD37	0	0.645115963	0.976	0.77	0	B	CD37
TCF4	0	0.611464979	0.393	0.002	0	B	TCF4
RP11-693J15.5	0	0.603389484	0.373	0	0	B	RP11-693J15.5
FCER2	0	0.577625226	0.33	0	0	B	FCER2
KIAA0125	0	0.574956149	0.325	0	0	B	KIAA0125
SPIB	0	0.566564131	0.367	0.001	0	B	SPIB
ARHGAP24	0	0.559760406	0.352	0	0	B	ARHGAP24
BLNK	0	0.483210388	0.312	0	0	B	BLNK
BTK	4.64421707090772e-322	0.478328741	0.307	0	7.47997601440397e-318	B	BTK
TCL1A	5.38531553966959e-322	0.550777017	0.295	0	8.67358920819184e-318	B	TCL1A
HLA-DQA11	2.32209354323934e-312	1.068913313	0.804	0.165	3.74E-308	B	HLA-DQA1
CD19	1.04E-303	0.451987384	0.286	0	1.68E-299	B	CD19
IFNGR2	8.22E-295	0.642616659	0.429	0.016	1.32E-290	B	IFNGR2
LAPTM5	1.72E-288	0.418354407	0.977	0.883	2.78E-284	B	LAPTM5
TPD52	1.67E-286	0.806367133	0.631	0.084	2.68E-282	B	TPD52
EBF1	4.74E-285	0.418415144	0.265	0	7.64E-281	B	EBF1
HLA-DRB11	5.94E-275	0.99453827	0.896	0.331	9.56E-271	B	HLA-DRB1
CD22	2.34E-268	0.412049644	0.253	0	3.78E-264	B	CD22
PKIG	4.42E-267	0.544541762	0.367	0.01	7.11E-263	B	PKIG
RALGPS2	3.39E-251	0.585332349	0.402	0.019	5.46E-247	B	RALGPS2
SPI1	3.61E-235	0.38156691	0.255	0.002	5.81E-231	B	SPI1
BASP1	5.33E-235	0.409211813	0.271	0.003	8.59E-231	B	BASP1
HVCN1	2.07E-227	0.582320951	0.369	0.017	3.33E-223	B	HVCN1
ST6GAL1	6.77E-222	0.636105287	0.476	0.046	1.09E-217	B	ST6GAL1
REL1	2.13E-213	0.78622018	0.857	0.369	3.44E-209	B	REL
CXCR5	3.42E-197	0.485807976	0.325	0.015	5.50E-193	B	CXCR5
HLA-DRB51	1.44E-195	0.865566761	0.794	0.255	2.32E-191	B	HLA-DRB5
PDLIM1	2.99E-193	0.412933088	0.303	0.014	4.81E-189	B	PDLIM1
NEIL1	1.98E-184	0.455287983	0.264	0.007	3.19E-180	B	NEIL1
HLA-DMA1	1.08E-183	0.71484169	0.598	0.131	1.74E-179	B	HLA-DMA
AKAP2	6.05E-183	0.443915033	0.303	0.013	9.75E-179	B	AKAP2
HLA-DMB	1.45E-180	0.483893518	0.313	0.016	2.34E-176	B	HLA-DMB
FAM49A	1.92E-179	0.546714845	0.373	0.03	3.09E-175	B	FAM49A
PCBP11	7.51E-179	0.806253958	0.738	0.259	1.21E-174	B	PCBP1
SMIM14	2.89E-171	0.564210544	0.381	0.04	4.65E-167	B	SMIM14
GRB21	3.02E-171	0.653349171	0.753	0.303	4.86E-167	B	GRB2
CHPT1	8.55E-169	0.562685749	0.38	0.038	1.38E-164	B	CHPT1
CTSH	3.07E-164	0.467618626	0.321	0.022	4.95E-160	B	CTSH
HILPDA1	8.48E-164	0.877478846	0.559	0.125	1.37E-159	B	HILPDA
ID32	1.38E-161	0.712748792	0.617	0.148	2.23E-157	B	ID3
LAT2	2.53E-157	0.371296893	0.261	0.013	4.08E-153	B	LAT2
NFKBID	3.77E-157	0.515495928	0.319	0.024	6.07E-153	B	NFKBID
PARP14	2.25E-155	0.625770736	0.521	0.105	3.63E-151	B	PARP14
PLCG2	4.12E-151	0.353776817	0.256	0.014	6.64E-147	B	PLCG2
CD79B	1.04E-146	0.487753469	0.324	0.03	1.68E-142	B	CD79B
EIF2AK3	9.29E-142	0.577816181	0.425	0.07	1.50E-137	B	EIF2AK3
MTSS1	2.03E-140	0.549417548	0.392	0.054	3.26E-136	B	MTSS1
PARVB	1.41E-134	0.425664116	0.301	0.027	2.28E-130	B	PARVB
BACH2	2.15E-133	0.559506394	0.417	0.091	3.47E-129	B	BACH2
CD72	7.18E-130	0.375766243	0.252	0.016	1.16E-125	B	CD72
KDM4B	7.36E-130	0.452004439	0.337	0.04	1.19E-125	B	KDM4B
CCDC50	1.79E-126	0.380128614	0.288	0.027	2.88E-122	B	CCDC50
WSB12	7.45E-123	0.615980089	0.771	0.41	1.20E-118	B	WSB1
NGLY1	4.22E-121	0.60013501	0.554	0.173	6.79E-117	B	NGLY1
TAGLN2	1.48E-117	0.503067897	0.883	0.574	2.39E-113	B	TAGLN2
POU2F2	1.64E-113	0.510398596	0.396	0.078	2.64E-109	B	POU2F2
C7orf50	9.08E-113	0.526350589	0.444	0.111	1.46E-108	B	C7orf50
ANKRD13A	5.23E-112	0.382123336	0.288	0.032	8.42E-108	B	ANKRD13A
EZR	1.98E-107	0.473285147	0.94	0.651	3.19E-103	B	EZR
STX7	4.30E-107	0.427729188	0.327	0.049	6.92E-103	B	STX7
IMPDH2	1.23E-106	0.552366099	0.614	0.236	1.98E-102	B	IMPDH2
EEF1G	2.56E-106	0.25378199	0.985	0.922	4.13E-102	B	EEF1G
RP11-325F22.2	2.08E-104	0.463452253	0.383	0.074	3.35E-100	B	RP11-325F22.2
NCF1	5.63E-104	0.553259517	0.517	0.153	9.06E-100	B	NCF1
SNX3	6.80E-104	0.52355255	0.717	0.319	1.10E-99	B	SNX3
TESK2	1.63E-102	0.344794851	0.255	0.027	2.63E-98	B	TESK2
SEL1L3	1.71E-102	0.352144581	0.268	0.031	2.76E-98	B	SEL1L3
SIPA1L1	1.70E-101	0.436945224	0.383	0.077	2.73E-97	B	SIPA1L1
ZFP36L11	3.87E-100	0.477326028	0.786	0.543	6.23E-96	B	ZFP36L1
INPP5F	1.47E-99	0.400008183	0.271	0.033	2.37E-95	B	INPP5F
YWHAH	8.30E-97	0.55529261	0.431	0.109	1.34E-92	B	YWHAH
NR4A11	3.05E-96	0.510382832	0.354	0.068	4.92E-92	B	NR4A1
RPS4Y11	4.13E-96	0.299207106	0.899	0.575	6.65E-92	B	RPS4Y1
RAB30	1.66E-94	0.476789183	0.419	0.104	2.68E-90	B	RAB30
TAGAP1	1.11E-89	0.503866156	0.586	0.217	1.78E-85	B	TAGAP
ORAI2	1.12E-89	0.374809512	0.285	0.044	1.80E-85	B	ORAI2
ANKRD372	1.60E-88	0.569487498	0.517	0.172	2.58E-84	B	ANKRD37
P4HA12	2.06E-88	0.498580784	0.584	0.218	3.32E-84	B	P4HA1
TSPAN3	2.13E-88	0.349287384	0.291	0.048	3.42E-84	B	TSPAN3
RPL22L1	2.59E-87	0.469855921	0.756	0.449	4.18E-83	B	RPL22L1
SMC6	3.05E-85	0.395829485	0.354	0.078	4.91E-81	B	SMC6
DMXL1	6.20E-84	0.400704308	0.358	0.082	9.99E-80	B	DMXL1
GRINA	2.83E-83	0.338154349	0.279	0.047	4.56E-79	B	GRINA
BCL2	3.39E-83	0.449178945	0.41	0.11	5.46E-79	B	BCL2
ARID5B1	1.99E-82	0.503646027	0.637	0.273	3.20E-78	B	ARID5B
CD200	4.34E-82	0.412339928	0.301	0.058	6.99E-78	B	CD200
PIKFYVE	9.50E-82	0.405143732	0.378	0.094	1.53E-77	B	PIKFYVE
SYPL1	1.18E-81	0.473019895	0.584	0.232	1.90E-77	B	SYPL1
RGPD2	1.11E-79	0.357278972	0.27	0.045	1.79E-75	B	RGPD2
RRAS2	1.88E-78	0.325768111	0.264	0.044	3.03E-74	B	RRAS2
IZUMO4	2.05E-78	0.40759794	0.294	0.062	3.30E-74	B	IZUMO4
C11orf31	5.84E-78	0.464083745	0.663	0.312	9.40E-74	B	C11orf31
PEA15	8.09E-78	0.407303218	0.373	0.096	1.30E-73	B	PEA15
CD47	1.22E-76	0.458868369	0.592	0.252	1.97E-72	B	CD47
APPL1	7.12E-75	0.412237696	0.419	0.126	1.15E-70	B	APPL1
TAF1D1	2.29E-74	0.445631208	0.831	0.492	3.69E-70	B	TAF1D
DDX172	3.77E-74	0.451703385	0.723	0.375	6.07E-70	B	DDX17
CD55	1.38E-73	0.4711123	0.679	0.333	2.22E-69	B	CD55
SNX2	2.59E-72	0.438499158	0.468	0.166	4.17E-68	B	SNX2
CEP170	3.32E-72	0.32077419	0.259	0.046	5.34E-68	B	CEP170
TPI12	4.17E-72	0.458983487	0.892	0.616	6.71E-68	B	TPI1
BNIP3L2	9.11E-72	0.449875914	0.786	0.447	1.47E-67	B	BNIP3L
STAT6	2.13E-71	0.370329105	0.34	0.085	3.43E-67	B	STAT6
N4BP3	4.72E-71	0.351419829	0.264	0.049	7.60E-67	B	N4BP3
PIM3	2.17E-70	0.469157299	0.434	0.149	3.50E-66	B	PIM3
MEF2A	6.96E-70	0.341223664	0.319	0.077	1.12E-65	B	MEF2A
ZFAS1	2.37E-68	0.293322184	0.953	0.812	3.81E-64	B	ZFAS1
FUT11	4.41E-68	0.370413642	0.337	0.087	7.10E-64	B	FUT11
MARCKSL1	9.03E-68	0.364013804	0.301	0.07	1.45E-63	B	MARCKSL1
CLIC12	2.67E-67	0.345707312	0.884	0.571	4.30E-63	B	CLIC1
SP1401	6.97E-67	0.4323994	0.527	0.214	1.12E-62	B	SP140
CCNG2	7.08E-67	0.342295888	0.262	0.052	1.14E-62	B	CCNG2
SNHG7	2.43E-66	0.425666059	0.723	0.399	3.91E-62	B	SNHG7
EBLN3	7.54E-64	0.360792092	0.434	0.156	1.21E-59	B	EBLN3
NIN	1.86E-63	0.349080509	0.33	0.09	3.00E-59	B	NIN
GBP4	5.08E-63	0.404255172	0.336	0.108	8.19E-59	B	GBP4
SLC2A31	5.42E-63	0.480291283	0.795	0.484	8.73E-59	B	SLC2A3
IRF4	5.52E-63	0.360995878	0.28	0.064	8.89E-59	B	IRF4
CDKN1A	1.35E-62	0.420117029	0.431	0.152	2.17E-58	B	CDKN1A
NCOA3	3.05E-62	0.361268598	0.401	0.134	4.91E-58	B	NCOA3
PXK	3.06E-62	0.303718212	0.27	0.061	4.93E-58	B	PXK
SHMT21	4.56E-62	0.336591023	0.377	0.123	7.34E-58	B	SHMT2
CCR71	1.05E-61	0.481354554	0.532	0.263	1.70E-57	B	CCR7
DDAH2	1.53E-60	0.340672473	0.313	0.084	2.46E-56	B	DDAH2
AGPAT5	2.11E-60	0.418218664	0.432	0.159	3.39E-56	B	AGPAT5
FNBP11	2.79E-60	0.408438707	0.764	0.471	4.49E-56	B	FNBP1
PCBP2	3.90E-60	0.283254434	0.973	0.785	6.29E-56	B	PCBP2
RCSD1	2.13E-58	0.402616306	0.449	0.213	3.43E-54	B	RCSD1
PLPP5	3.07E-58	0.368023995	0.309	0.096	4.95E-54	B	PLPP5
SETD5	8.47E-58	0.357048511	0.39	0.134	1.36E-53	B	SETD5
PRDM2	1.31E-57	0.360377768	0.383	0.129	2.11E-53	B	PRDM2
KTN1	2.08E-56	0.370405209	0.544	0.249	3.35E-52	B	KTN1
ODC1	3.53E-56	0.390412328	0.363	0.126	5.69E-52	B	ODC1
KIAA0922	6.93E-55	0.323665665	0.322	0.097	1.12E-50	B	KIAA0922
MAPK8IP3	9.86E-55	0.301429046	0.255	0.06	1.59E-50	B	MAPK8IP3
BCL2A1	1.14E-54	0.38483474	0.309	0.093	1.84E-50	B	BCL2A1
3-Mar	1.54E-54	0.318641557	0.286	0.077	2.49E-50	B	3-Mar
PRKD3	1.97E-54	0.257723563	0.255	0.068	3.17E-50	B	PRKD3
FAM3C1	4.47E-54	0.318971449	0.33	0.106	7.20E-50	B	FAM3C
MTPN	1.37E-53	0.37679298	0.538	0.25	2.20E-49	B	MTPN
NPC2	2.35E-52	0.365760923	0.441	0.178	3.79E-48	B	NPC2
FMNL1	2.66E-52	0.356912105	0.456	0.19	4.29E-48	B	FMNL1
FAM210A	3.36E-51	0.320962606	0.337	0.112	5.41E-47	B	FAM210A
SNX9	5.66E-51	0.36148012	0.402	0.154	9.11E-47	B	SNX9
SAT12	2.14E-50	0.391662299	0.807	0.536	3.44E-46	B	SAT1
SLAMF1	2.17E-50	0.32773374	0.291	0.084	3.50E-46	B	SLAMF1
DRAM2	7.56E-50	0.290566614	0.331	0.114	1.22E-45	B	DRAM2
RUBCN	1.03E-49	0.289267061	0.262	0.07	1.66E-45	B	RUBCN
TYMP1	1.67E-49	0.325506193	0.346	0.12	2.68E-45	B	TYMP
ITSN2	1.77E-49	0.339057238	0.486	0.22	2.84E-45	B	ITSN2
CYTIP2	4.31E-49	0.347365545	0.881	0.654	6.94E-45	B	CYTIP
UVRAG	4.91E-49	0.298963538	0.312	0.1	7.90E-45	B	UVRAG
ZCCHC7	1.13E-48	0.315648149	0.345	0.12	1.82E-44	B	ZCCHC7
INSIG2	2.75E-48	0.332401233	0.301	0.094	4.42E-44	B	INSIG2
MIF2	5.41E-48	0.254088219	0.965	0.87	8.71E-44	B	MIF
BACH11	1.38E-47	0.274513399	0.381	0.16	2.22E-43	B	BACH1
AGO2	2.24E-47	0.33463066	0.333	0.114	3.60E-43	B	AGO2
IFT57	2.49E-47	0.267975492	0.262	0.075	4.01E-43	B	IFT57
RNF145	4.31E-47	0.297280979	0.316	0.107	6.95E-43	B	RNF145
TUBB2	6.91E-47	0.298873917	0.771	0.497	1.11E-42	B	TUBB
PPP1R15A1	1.14E-46	0.335934357	0.486	0.23	1.83E-42	B	PPP1R15A
ZNF581	1.42E-46	0.295484169	0.375	0.147	2.28E-42	B	ZNF581
LTA4H	2.08E-46	0.328205537	0.39	0.154	3.36E-42	B	LTA4H
SREBF2	5.27E-46	0.276046266	0.303	0.101	8.49E-42	B	SREBF2
STAT11	6.00E-46	0.360439091	0.36	0.138	9.67E-42	B	STAT1
CCNB1IP1	1.69E-45	0.317020657	0.373	0.144	2.72E-41	B	CCNB1IP1
PFKL	1.28E-44	0.299941793	0.336	0.121	2.07E-40	B	PFKL
GDI22	1.30E-44	0.346638264	0.658	0.383	2.09E-40	B	GDI2
PRMT1	1.65E-44	0.301708437	0.413	0.178	2.65E-40	B	PRMT1
RERE	2.12E-44	0.256527131	0.25	0.073	3.41E-40	B	RERE
HDAC7	2.43E-44	0.286785484	0.312	0.108	3.92E-40	B	HDAC7
RP11-796E2.4	4.31E-44	0.341100767	0.404	0.168	6.93E-40	B	RP11-796E2.4
ARHGAP251	1.24E-43	0.259547522	0.298	0.107	1.99E-39	B	ARHGAP25
LDLRAD4	1.89E-43	0.307085631	0.256	0.075	3.05E-39	B	LDLRAD4
NFATC1	2.18E-43	0.292635106	0.319	0.113	3.51E-39	B	NFATC1
PRKAR1A2	3.23E-43	0.276182525	0.568	0.318	5.21E-39	B	PRKAR1A
PTPN1	1.70E-42	0.34449679	0.477	0.229	2.74E-38	B	PTPN1
SPINT2	1.83E-42	0.262181347	0.271	0.086	2.95E-38	B	SPINT2
CHCHD10	2.12E-42	0.328264206	0.467	0.22	3.41E-38	B	CHCHD10
FAM162A1	3.20E-42	0.37073112	0.551	0.293	5.15E-38	B	FAM162A
MKNK2	4.88E-42	0.262041757	0.282	0.094	7.86E-38	B	MKNK2
FAM96A1	5.21E-42	0.255677576	0.419	0.202	8.39E-38	B	FAM96A
RELB	7.60E-42	0.303821694	0.351	0.138	1.22E-37	B	RELB
SP100	2.51E-41	0.324149509	0.661	0.395	4.04E-37	B	SP100
BNIP31	2.51E-41	0.348945503	0.428	0.192	4.04E-37	B	BNIP3
ISG201	2.95E-41	0.342354096	0.744	0.51	4.75E-37	B	ISG20
TNFAIP81	3.81E-41	0.314327872	0.498	0.251	6.13E-37	B	TNFAIP8
ATP5D	4.74E-41	0.316649726	0.515	0.263	7.64E-37	B	ATP5D
CD48	4.77E-40	0.341437943	0.614	0.37	7.69E-36	B	CD48
MOB3A	1.74E-39	0.274679799	0.321	0.123	2.81E-35	B	MOB3A
ANP32B1	2.29E-39	0.296218559	0.777	0.524	3.68E-35	B	ANP32B
USP22	5.94E-39	0.266371672	0.28	0.097	9.57E-35	B	USP22
B4GALT1	8.31E-39	0.304882051	0.37	0.156	1.34E-34	B	B4GALT1
SLC50A1	1.08E-38	0.254891999	0.307	0.118	1.74E-34	B	SLC50A1
TUBA1B	4.24E-38	0.351752505	0.645	0.401	6.84E-34	B	TUBA1B
CMTM6	4.72E-38	0.289113101	0.541	0.299	7.60E-34	B	CMTM6
NFKB21	1.26E-37	0.268055105	0.392	0.182	2.02E-33	B	NFKB2
ENO12	1.56E-37	0.319853812	0.78	0.534	2.52E-33	B	ENO1
HMGA1	3.27E-37	0.302219952	0.395	0.177	5.27E-33	B	HMGA1
HLA-DQA21	2.34E-36	0.349563849	0.273	0.121	3.77E-32	B	HLA-DQA2
RFTN11	1.67E-35	0.318353449	0.452	0.226	2.68E-31	B	RFTN1
IRF1	3.73E-35	0.252751887	0.477	0.372	6.01E-31	B	IRF1
CLEC2D2	4.89E-35	0.285089634	0.676	0.434	7.87E-31	B	CLEC2D
LMBRD1	5.32E-35	0.27628553	0.432	0.216	8.56E-31	B	LMBRD1
TTC3	1.69E-34	0.295787662	0.447	0.225	2.72E-30	B	TTC3
HIST1H2AC	1.78E-34	0.361181987	0.345	0.15	2.86E-30	B	HIST1H2AC
ZCCHC11	6.65E-34	0.275271541	0.553	0.32	1.07E-29	B	ZCCHC11
GNB2	1.56E-33	0.252188592	0.363	0.168	2.52E-29	B	GNB2
ANKRD44	5.33E-33	0.281110801	0.464	0.245	8.58E-29	B	ANKRD44
TNIP11	1.81E-32	0.280243077	0.533	0.306	2.92E-28	B	TNIP1
PLEKHA2	3.10E-32	0.274995762	0.37	0.173	4.99E-28	B	PLEKHA2
TMC8	4.66E-32	0.298246844	0.39	0.188	7.51E-28	B	TMC8
ACADVL1	6.53E-32	0.298326263	0.453	0.237	1.05E-27	B	ACADVL
LRRFIP1	1.32E-31	0.292162216	0.545	0.318	2.13E-27	B	LRRFIP1
LRMP	2.18E-31	0.276703511	0.276	0.108	3.50E-27	B	LRMP
NEAT12	2.84E-31	0.256637843	0.7	0.476	4.57E-27	B	NEAT1
FCMR	6.00E-31	0.297618541	0.45	0.238	9.66E-27	B	FCMR
SERPINB91	6.05E-30	0.304282414	0.426	0.221	9.74E-26	B	SERPINB9
ZNF2921	1.31E-29	0.270378014	0.623	0.399	2.10E-25	B	ZNF292
LUC7L31	1.52E-29	0.262731817	0.568	0.348	2.45E-25	B	LUC7L3
PKM2	1.87E-29	0.252764645	0.715	0.496	3.01E-25	B	PKM
ARRDC2	2.28E-29	0.275203004	0.298	0.131	3.67E-25	B	ARRDC2
DARS	2.96E-29	0.269532654	0.435	0.231	4.77E-25	B	DARS
SELL1	9.57E-29	0.264234325	0.458	0.258	1.54E-24	B	SELL
VCPKMT	3.88E-28	0.253880338	0.3	0.13	6.25E-24	B	VCPKMT
WHSC1L11	4.16E-28	0.253762187	0.607	0.39	6.70E-24	B	WHSC1L1
BTG2	5.41E-28	0.288494704	0.556	0.341	8.71E-24	B	BTG2
HMGN1	2.06E-27	0.252666874	0.755	0.546	3.32E-23	B	HMGN1
POLD41	6.71E-27	0.280245024	0.491	0.288	1.08E-22	B	POLD4
GBP23	2.07E-26	0.254383559	0.42	0.297	3.33E-22	B	GBP2
RPS20	8.24E-26	0.252363517	0.694	0.487	1.33E-21	B	RPS20
UBE2J1	6.84E-24	0.252958737	0.398	0.217	1.10E-19	B	UBE2J1
EMP3	7.51E-24	0.254551084	0.715	0.547	1.21E-19	B	EMP3
FCER1G	1.70E-246	1.143785789	0.629	0.009	2.75E-242	Mono/Macro	FCER1G
TYROBP	7.03E-228	1.33357092	0.777	0.034	1.13E-223	Mono/Macro	TYROBP
ADGRG3	3.23E-151	0.649284204	0.305	0	5.20E-147	Mono/Macro	ADGRG3
CST3	5.36E-150	0.96138176	0.367	0.011	8.63E-146	Mono/Macro	CST3
SH2D1B	2.10E-113	0.728735156	0.355	0.009	3.39E-109	Mono/Macro	SH2D1B
BCL2A11	1.36E-107	0.858626911	0.559	0.094	2.19E-103	Mono/Macro	BCL2A1
KLRC1	3.66E-98	0.810010413	0.418	0.031	5.90E-94	Mono/Macro	KLRC1
HLA-DRA2	3.94E-98	0.885828497	0.43	0.184	6.35E-94	Mono/Macro	HLA-DRA
XCL1	4.38E-92	1.055186664	0.445	0.056	7.05E-88	Mono/Macro	XCL1
LAT21	1.36E-86	0.54983827	0.344	0.016	2.18E-82	Mono/Macro	LAT2
REL2	2.58E-82	0.706823721	0.715	0.378	4.15E-78	Mono/Macro	REL
CD743	7.08E-78	0.618926437	0.93	0.725	1.14E-73	Mono/Macro	CD74
CD300A	6.52E-77	0.599774526	0.363	0.03	1.05E-72	Mono/Macro	CD300A
SOD2	1.51E-72	0.265901421	0.262	0.225	2.43E-68	Mono/Macro	SOD2
GNLY1	2.10E-71	1.042357412	0.523	0.206	3.37E-67	Mono/Macro	GNLY
ERGIC1	2.54E-70	0.572503123	0.398	0.044	4.09E-66	Mono/Macro	ERGIC1
XCL2	1.62E-68	0.848697898	0.395	0.05	2.61E-64	Mono/Macro	XCL2
TXN2	5.06E-63	0.541551538	0.59	0.391	8.15E-59	Mono/Macro	TXN
IRF81	1.35E-60	0.504320648	0.309	0.024	2.18E-56	Mono/Macro	IRF8
CD68	1.33E-58	0.460093579	0.258	0.02	2.15E-54	Mono/Macro	CD68
ICAM1	5.86E-58	0.467186057	0.258	0.02	9.44E-54	Mono/Macro	ICAM1
IL2RB2	3.14E-57	0.554935381	0.48	0.222	5.05E-53	Mono/Macro	IL2RB
NPC21	6.15E-57	0.46210423	0.395	0.183	9.90E-53	Mono/Macro	NPC2
HLA-DQB12	1.14E-56	0.584802564	0.391	0.18	1.84E-52	Mono/Macro	HLA-DQB1
HILPDA2	3.13E-56	0.838002564	0.516	0.132	5.04E-52	Mono/Macro	HILPDA
HLA-DQA12	5.54E-56	0.657191414	0.422	0.179	8.93E-52	Mono/Macro	HLA-DQA1
HLA-DRB12	6.21E-55	0.622771283	0.559	0.343	1.00E-50	Mono/Macro	HLA-DRB1
PLEK	6.34E-55	0.528988145	0.297	0.045	1.02E-50	Mono/Macro	PLEK
SAT13	4.80E-54	0.554253027	0.738	0.541	7.73E-50	Mono/Macro	SAT1
BHLHE40	2.19E-53	0.691896944	0.676	0.291	3.53E-49	Mono/Macro	BHLHE40
IFITM3	2.34E-53	0.652812467	0.562	0.231	3.77E-49	Mono/Macro	IFITM3
NEAT13	3.43E-51	0.622405504	0.82	0.478	5.52E-47	Mono/Macro	NEAT1
FAM49A1	6.49E-50	0.46438185	0.316	0.036	1.05E-45	Mono/Macro	FAM49A
TNFRSF181	1.58E-48	0.671946939	0.457	0.098	2.54E-44	Mono/Macro	TNFRSF18
HLA-DPB12	1.75E-48	0.41697986	0.504	0.381	2.81E-44	Mono/Macro	HLA-DPB1
CD831	2.03E-48	0.719702609	0.406	0.088	3.27E-44	Mono/Macro	CD83
HLA-DRB52	8.07E-48	0.576301404	0.469	0.267	1.30E-43	Mono/Macro	HLA-DRB5
TIMP1	3.83E-47	0.418334045	0.25	0.102	6.17E-43	Mono/Macro	TIMP1
ABHD2	5.44E-47	0.460990771	0.309	0.041	8.76E-43	Mono/Macro	ABHD2
GNA15	2.91E-44	0.509080913	0.344	0.056	4.69E-40	Mono/Macro	GNA15
HLA-DPA12	1.01E-43	0.462465266	0.531	0.377	1.63E-39	Mono/Macro	HLA-DPA1
RNF130	1.26E-40	0.363570026	0.273	0.034	2.03E-36	Mono/Macro	RNF130
NFKBIA1	6.13E-40	0.531503394	0.629	0.386	9.87E-36	Mono/Macro	NFKBIA
IRF41	1.31E-38	0.479621956	0.316	0.067	2.10E-34	Mono/Macro	IRF4
CDKN1A1	5.87E-38	0.536780564	0.434	0.156	9.45E-34	Mono/Macro	CDKN1A
NFKB1	1.76E-37	0.48190065	0.426	0.15	2.83E-33	Mono/Macro	NFKB1
CD631	1.56E-36	0.552266739	0.602	0.244	2.51E-32	Mono/Macro	CD63
HLA-DQA22	1.90E-35	0.492841588	0.312	0.123	3.06E-31	Mono/Macro	HLA-DQA2
KLRC3	1.25E-34	0.550464113	0.344	0.087	2.02E-30	Mono/Macro	KLRC3
MAP3K8	2.25E-34	0.535671193	0.484	0.155	3.63E-30	Mono/Macro	MAP3K8
KLRD11	6.59E-34	0.558813641	0.469	0.183	1.06E-29	Mono/Macro	KLRD1
MCTP2	9.31E-34	0.453627473	0.316	0.082	1.50E-29	Mono/Macro	MCTP2
GRINA1	1.96E-33	0.36344398	0.289	0.05	3.15E-29	Mono/Macro	GRINA
CMTM61	2.12E-33	0.487268149	0.625	0.302	3.41E-29	Mono/Macro	CMTM6
RIPK2	2.96E-33	0.401116715	0.301	0.056	4.77E-29	Mono/Macro	RIPK2
UBE2F	3.86E-33	0.476664301	0.398	0.107	6.22E-29	Mono/Macro	UBE2F
CD38	7.21E-33	0.440989338	0.309	0.067	1.16E-28	Mono/Macro	CD38
SEC61B1	2.17E-32	0.324881174	0.734	0.592	3.49E-28	Mono/Macro	SEC61B
NR4A12	1.18E-31	0.501067673	0.324	0.073	1.90E-27	Mono/Macro	NR4A1
LGALS31	1.05E-30	0.504070189	0.465	0.163	1.68E-26	Mono/Macro	LGALS3
LGALS11	1.23E-30	0.574269449	0.637	0.32	1.98E-26	Mono/Macro	LGALS1
BID	2.40E-30	0.384255045	0.277	0.077	3.87E-26	Mono/Macro	BID
TNFRSF41	6.18E-30	0.474756908	0.359	0.093	9.95E-26	Mono/Macro	TNFRSF4
IFITM21	1.71E-29	0.352218877	0.82	0.71	2.75E-25	Mono/Macro	IFITM2
PKM3	3.23E-29	0.470230733	0.797	0.498	5.20E-25	Mono/Macro	PKM
GADD45B1	2.02E-28	0.489477681	0.527	0.271	3.26E-24	Mono/Macro	GADD45B
TYMP2	6.13E-28	0.437482259	0.359	0.124	9.88E-24	Mono/Macro	TYMP
NFKBIZ1	1.15E-27	0.479816769	0.449	0.174	1.86E-23	Mono/Macro	NFKBIZ
SLC16A31	1.60E-27	0.413646952	0.445	0.152	2.58E-23	Mono/Macro	SLC16A3
GLUL	4.15E-27	0.403664084	0.289	0.073	6.68E-23	Mono/Macro	GLUL
PIM11	5.32E-27	0.472063206	0.504	0.246	8.58E-23	Mono/Macro	PIM1
ADAM8	6.29E-27	0.404226379	0.344	0.096	1.01E-22	Mono/Macro	ADAM8
SRGN2	2.27E-26	0.289347824	0.902	0.81	3.65E-22	Mono/Macro	SRGN
COTL12	1.56E-25	0.459286962	0.383	0.167	2.51E-21	Mono/Macro	COTL1
ID22	2.03E-25	0.469176838	0.461	0.197	3.28E-21	Mono/Macro	ID2
ENO13	7.69E-25	0.427239796	0.84	0.538	1.24E-20	Mono/Macro	ENO1
DDIT4	3.29E-24	0.341101186	0.812	0.688	5.30E-20	Mono/Macro	DDIT4
GSTP11	4.53E-24	0.431450303	0.68	0.376	7.30E-20	Mono/Macro	GSTP1
C1orf21	6.70E-24	0.293470932	0.258	0.064	1.08E-19	Mono/Macro	C1orf21
GZMB1	1.16E-23	0.545948675	0.516	0.231	1.88E-19	Mono/Macro	GZMB
STARD3NL	1.74E-23	0.341288852	0.348	0.106	2.80E-19	Mono/Macro	STARD3NL
SERPINB92	3.40E-23	0.44090133	0.473	0.224	5.48E-19	Mono/Macro	SERPINB9
CMC11	5.47E-23	0.504563541	0.457	0.223	8.81E-19	Mono/Macro	CMC1
PPP1R15A2	7.90E-23	0.483214922	0.461	0.235	1.27E-18	Mono/Macro	PPP1R15A
RAC1	1.26E-22	0.368390305	0.418	0.154	2.03E-18	Mono/Macro	RAC1
DHRS3	1.60E-22	0.359173341	0.309	0.091	2.57E-18	Mono/Macro	DHRS3
GPX1	1.71E-22	0.383307627	0.391	0.155	2.75E-18	Mono/Macro	GPX1
TUBB3	1.29E-21	0.4048377	0.77	0.502	2.08E-17	Mono/Macro	TUBB
ARHGEF2	1.97E-21	0.283889682	0.289	0.084	3.17E-17	Mono/Macro	ARHGEF2
CLIC31	2.70E-21	0.435126247	0.332	0.121	4.35E-17	Mono/Macro	CLIC3
SERPINB1	2.79E-21	0.377676697	0.488	0.262	4.50E-17	Mono/Macro	SERPINB1
NINJ11	3.63E-21	0.403168932	0.523	0.289	5.84E-17	Mono/Macro	NINJ1
GNG51	5.09E-21	0.365627255	0.723	0.478	8.20E-17	Mono/Macro	GNG5
INSIG11	6.05E-21	0.398582627	0.441	0.244	9.75E-17	Mono/Macro	INSIG1
GRN	7.47E-21	0.318159951	0.25	0.07	1.20E-16	Mono/Macro	GRN
ACTN41	9.96E-21	0.296560471	0.418	0.177	1.60E-16	Mono/Macro	ACTN4
AP1S2	1.12E-20	0.258557056	0.254	0.066	1.81E-16	Mono/Macro	AP1S2
TNIP12	1.64E-20	0.392158112	0.578	0.309	2.64E-16	Mono/Macro	TNIP1
IRF71	1.87E-20	0.375703496	0.398	0.153	3.02E-16	Mono/Macro	IRF7
HSH2D	2.34E-20	0.316751859	0.25	0.069	3.77E-16	Mono/Macro	HSH2D
PSAP	2.41E-20	0.315728788	0.469	0.307	3.88E-16	Mono/Macro	PSAP
KLRB1	2.41E-20	0.487799238	0.367	0.131	3.88E-16	Mono/Macro	KLRB1
PLSCR1	2.41E-20	0.313991365	0.258	0.068	3.88E-16	Mono/Macro	PLSCR1
GLIPR2	2.64E-20	0.303146641	0.25	0.063	4.25E-16	Mono/Macro	GLIPR2
HSP90B11	5.38E-20	0.316742253	0.637	0.485	8.66E-16	Mono/Macro	HSP90B1
P4HA13	1.88E-19	0.341888435	0.484	0.225	3.02E-15	Mono/Macro	P4HA1
RIN3	1.94E-19	0.322869459	0.281	0.096	3.12E-15	Mono/Macro	RIN3
TNFSF10	2.51E-19	0.320382451	0.254	0.078	4.03E-15	Mono/Macro	TNFSF10
FLOT1	3.85E-19	0.318020474	0.309	0.099	6.20E-15	Mono/Macro	FLOT1
CYSTM11	6.17E-19	0.361657762	0.406	0.165	9.94E-15	Mono/Macro	CYSTM1
FOSL2	6.58E-19	0.368024319	0.359	0.138	1.06E-14	Mono/Macro	FOSL2
CHST121	1.19E-18	0.397555307	0.418	0.183	1.92E-14	Mono/Macro	CHST12
MPG	1.20E-18	0.35253851	0.414	0.177	1.94E-14	Mono/Macro	MPG
NFE2L21	1.24E-18	0.373578959	0.434	0.199	1.99E-14	Mono/Macro	NFE2L2
GSTO11	1.42E-18	0.280693319	0.43	0.197	2.28E-14	Mono/Macro	GSTO1
TPI13	1.52E-18	0.377948388	0.848	0.621	2.45E-14	Mono/Macro	TPI1
HDLBP1	2.83E-18	0.292653056	0.371	0.148	4.56E-14	Mono/Macro	HDLBP
CLIC13	2.86E-18	0.329105634	0.836	0.576	4.60E-14	Mono/Macro	CLIC1
S100A111	3.09E-18	0.369457127	0.57	0.384	4.98E-14	Mono/Macro	S100A11
PCBP12	4.00E-18	0.391522743	0.535	0.269	6.44E-14	Mono/Macro	PCBP1
ODF3B1	4.04E-18	0.31487413	0.273	0.086	6.50E-14	Mono/Macro	ODF3B
TRAF11	4.47E-18	0.360155389	0.375	0.173	7.20E-14	Mono/Macro	TRAF1
CTSS	8.69E-18	0.312174667	0.355	0.191	1.40E-13	Mono/Macro	CTSS
SIPA1L11	1.27E-17	0.300768831	0.266	0.083	2.05E-13	Mono/Macro	SIPA1L1
RRBP1	1.75E-17	0.259839133	0.262	0.081	2.82E-13	Mono/Macro	RRBP1
SPPL2A	2.26E-17	0.284188816	0.328	0.122	3.64E-13	Mono/Macro	SPPL2A
HAVCR21	4.61E-17	0.294955576	0.34	0.138	7.42E-13	Mono/Macro	HAVCR2
AK21	6.51E-17	0.277570909	0.344	0.136	1.05E-12	Mono/Macro	AK2
ATOX1	6.65E-17	0.290580305	0.316	0.114	1.07E-12	Mono/Macro	ATOX1
ITM2C	7.38E-17	0.36135906	0.32	0.132	1.19E-12	Mono/Macro	ITM2C
SEC14L11	7.93E-17	0.29500262	0.453	0.218	1.28E-12	Mono/Macro	SEC14L1
NFKB22	8.62E-17	0.351624808	0.402	0.185	1.39E-12	Mono/Macro	NFKB2
CFLAR1	1.10E-16	0.359307141	0.562	0.312	1.78E-12	Mono/Macro	CFLAR
AOAH	1.28E-16	0.319315241	0.309	0.11	2.06E-12	Mono/Macro	AOAH
ZEB2	2.31E-16	0.315613763	0.398	0.176	3.72E-12	Mono/Macro	ZEB2
OSTF1	3.08E-16	0.272964769	0.5	0.265	4.96E-12	Mono/Macro	OSTF1
MATK	3.09E-16	0.338401929	0.309	0.123	4.98E-12	Mono/Macro	MATK
CLEC2B1	5.44E-16	0.325481055	0.695	0.531	8.76E-12	Mono/Macro	CLEC2B
ANKRD373	7.38E-16	0.400931997	0.391	0.178	1.19E-11	Mono/Macro	ANKRD37
KDM5B1	8.83E-16	0.256788816	0.367	0.164	1.42E-11	Mono/Macro	KDM5B
SYNGR23	1.60E-15	0.382873898	0.512	0.287	2.58E-11	Mono/Macro	SYNGR2
DDAH21	1.83E-15	0.272508936	0.266	0.088	2.94E-11	Mono/Macro	DDAH2
PLAC8	2.12E-15	0.311569094	0.344	0.139	3.41E-11	Mono/Macro	PLAC8
UPP11	2.73E-15	0.357189038	0.512	0.28	4.40E-11	Mono/Macro	UPP1
CDK2AP21	2.97E-15	0.334794881	0.535	0.29	4.79E-11	Mono/Macro	CDK2AP2
BNIP3L3	3.16E-15	0.346124405	0.691	0.453	5.09E-11	Mono/Macro	BNIP3L
RHOC	1.11E-14	0.291058938	0.301	0.114	1.79E-10	Mono/Macro	RHOC
JAK11	1.25E-14	0.321188552	0.566	0.371	2.01E-10	Mono/Macro	JAK1
ACADVL2	1.98E-14	0.297133522	0.469	0.241	3.19E-10	Mono/Macro	ACADVL
MGAT12	3.67E-14	0.303209832	0.516	0.282	5.92E-10	Mono/Macro	MGAT1
ST8SIA4	4.23E-14	0.287435778	0.25	0.106	6.82E-10	Mono/Macro	ST8SIA4
KLRC2	5.44E-14	0.332170605	0.262	0.092	8.76E-10	Mono/Macro	KLRC2
MKNK21	6.14E-14	0.26835341	0.27	0.097	9.88E-10	Mono/Macro	MKNK2
GPX42	8.10E-14	0.259868269	0.781	0.627	1.31E-09	Mono/Macro	GPX4
TAGLN21	8.72E-14	0.293598162	0.762	0.581	1.40E-09	Mono/Macro	TAGLN2
CTSB2	1.17E-13	0.300637943	0.312	0.139	1.89E-09	Mono/Macro	CTSB
MTHFD22	1.70E-13	0.347582018	0.477	0.255	2.74E-09	Mono/Macro	MTHFD2
PGD	2.67E-13	0.256996212	0.285	0.11	4.30E-09	Mono/Macro	PGD
KDELR2	2.76E-13	0.276508724	0.391	0.186	4.45E-09	Mono/Macro	KDELR2
YWHAE1	3.25E-13	0.268491213	0.504	0.282	5.23E-09	Mono/Macro	YWHAE
HOPX1	3.30E-13	0.327733039	0.312	0.153	5.32E-09	Mono/Macro	HOPX
PCMTD1	3.84E-13	0.269908871	0.363	0.167	6.18E-09	Mono/Macro	PCMTD1
CSTB2	6.11E-13	0.265813901	0.543	0.401	9.85E-09	Mono/Macro	CSTB
B4GALT11	8.41E-13	0.282785954	0.352	0.159	1.36E-08	Mono/Macro	B4GALT1
RAB8B1	9.43E-13	0.30957944	0.508	0.286	1.52E-08	Mono/Macro	RAB8B
RBPJ1	1.06E-12	0.311501619	0.449	0.237	1.71E-08	Mono/Macro	RBPJ
HM131	1.25E-12	0.274678302	0.453	0.241	2.02E-08	Mono/Macro	HM13
GNA13	1.47E-12	0.279215009	0.355	0.164	2.37E-08	Mono/Macro	GNA13
COPB2	2.85E-12	0.261612223	0.371	0.179	4.58E-08	Mono/Macro	COPB2
SSR31	2.86E-12	0.302183579	0.562	0.34	4.60E-08	Mono/Macro	SSR3
RELB1	3.20E-12	0.28805491	0.32	0.141	5.15E-08	Mono/Macro	RELB
HIF1A	3.29E-12	0.302027026	0.551	0.356	5.30E-08	Mono/Macro	HIF1A
DUSP11	5.08E-12	0.334050905	0.543	0.385	8.19E-08	Mono/Macro	DUSP1
HSPB12	5.62E-12	0.291034937	0.414	0.332	9.06E-08	Mono/Macro	HSPB1
LDHA2	9.34E-12	0.263263649	0.867	0.733	1.50E-07	Mono/Macro	LDHA
SEC11A1	9.50E-12	0.278471409	0.598	0.376	1.53E-07	Mono/Macro	SEC11A
BIRC32	1.41E-11	0.337283763	0.516	0.312	2.27E-07	Mono/Macro	BIRC3
LYST1	1.50E-11	0.278705701	0.539	0.326	2.41E-07	Mono/Macro	LYST
CMTM71	2.45E-11	0.272847692	0.289	0.129	3.95E-07	Mono/Macro	CMTM7
CTSD1	2.62E-11	0.300389717	0.445	0.275	4.23E-07	Mono/Macro	CTSD
APPL11	4.59E-11	0.251439782	0.297	0.131	7.39E-07	Mono/Macro	APPL1
PFKFB31	5.30E-11	0.261382332	0.293	0.156	8.54E-07	Mono/Macro	PFKFB3
CANX1	6.44E-11	0.253590023	0.57	0.36	1.04E-06	Mono/Macro	CANX
PGM1	6.49E-11	0.252685431	0.289	0.129	1.05E-06	Mono/Macro	PGM1
STAT12	1.26E-10	0.254824702	0.309	0.142	2.03E-06	Mono/Macro	STAT1
NKG73	1.74E-10	0.320029313	0.633	0.506	2.80E-06	Mono/Macro	NKG7
SLC2A32	2.23E-10	0.327545854	0.684	0.49	3.59E-06	Mono/Macro	SLC2A3
AHI11	2.35E-10	0.290835548	0.336	0.166	3.78E-06	Mono/Macro	AHI1
WSB13	2.41E-10	0.297168489	0.617	0.417	3.89E-06	Mono/Macro	WSB1
ITGAE1	3.14E-10	0.277157209	0.418	0.235	5.05E-06	Mono/Macro	ITGAE
FOS1	3.49E-10	0.318198134	0.262	0.129	5.63E-06	Mono/Macro	FOS
FMNL11	4.05E-10	0.264842637	0.371	0.195	6.52E-06	Mono/Macro	FMNL1
ADGRE51	4.56E-10	0.280885502	0.504	0.306	7.34E-06	Mono/Macro	ADGRE5
PRKAR1A3	7.24E-10	0.253607236	0.52	0.322	1.17E-05	Mono/Macro	PRKAR1A
DUSP22	7.89E-10	0.274865889	0.684	0.556	1.27E-05	Mono/Macro	DUSP2
RAB9A1	1.39E-09	0.254652685	0.371	0.198	2.24E-05	Mono/Macro	RAB9A
GPR1831	1.91E-09	0.278199622	0.34	0.19	3.08E-05	Mono/Macro	GPR183
AKNA	1.98E-09	0.253423866	0.379	0.24	3.18E-05	Mono/Macro	AKNA
ATP6V1F	2.15E-09	0.255766239	0.551	0.36	3.46E-05	Mono/Macro	ATP6V1F
RBM17	3.11E-09	0.250221659	0.391	0.227	5.01E-05	Mono/Macro	RBM17
PLIN2	3.17E-09	0.273443196	0.406	0.239	5.11E-05	Mono/Macro	PLIN2
HSPD13	6.56E-09	0.291356329	0.637	0.452	0.000105624	Mono/Macro	HSPD1
MRPS62	1.38E-08	0.264060468	0.496	0.338	0.000221873	Mono/Macro	MRPS6
PSME21	1.57E-08	0.257969837	0.523	0.355	0.000252112	Mono/Macro	PSME2
APMAP1	1.99E-08	0.254909703	0.461	0.285	0.000319807	Mono/Macro	APMAP
PIM21	2.17E-08	0.25931418	0.426	0.256	0.000350078	Mono/Macro	PIM2
NAMPT2	2.56E-08	0.257934556	0.41	0.242	0.000412283	Mono/Macro	NAMPT
HIST2H2AA41	1.76E-07	0.27607317	0.281	0.156	0.00283098	Mono/Macro	HIST2H2AA4
SNHG151	4.23E-07	0.267252662	0.438	0.307	0.006811477	Mono/Macro	SNHG15
HSPA1A2	4.07E-06	0.345407107	0.301	0.174	0.065602348	Mono/Macro	HSPA1A
